# Supplementary material for: Gamma-diversity partitioning of gobiid fishes (Teleostei: Gobiidae) ensemble along of Eastern Tropical Pacific: Biological inventory, latitudinal variation and species turnover
Source: PLoS One. 2018 Aug 31;13(8):e0202863. doi: 10.1371/journal.pone.0202863 (PMC6118385; doi:10.1371/journal.pone.0202863)
Supplement: S1 Appendix — (XLSX) [file pone.0202863.s002.xlsx]

## Sheet: DatabaseSpecies
S1 Appendix. Database of gobies from Eastern Tropical Pacific with information of collected specimens, museums/fish collections, open access database, and literature.
						According to Spalding et al. (2007)
Source	Family	Genus	Species	Country	Locality	Ecorregion	Province	Realm	decimallatitude	decimallongitude	eventdate	day	month	year	institutioncode	collectioncode	catalognumber
GBIF	Gobiidae	Bollmannia	Bollmannia stigmatura Gilbert, 1892	Perú	Cerro Illesca	Guayaquil	Tropical-East-Pacific	Eastern-Tropical-Pacific	-6.04109	-81.1182	1966-06-04T01:00Z	4	6	1966	USNM	Fishes	342690
GBIF	Gobiidae	Bollmannia	Bollmannia umbrosa Ginsburg, 1939	Perú	Frente a Parachique	Guayaquil	Tropical-East-Pacific	Eastern-Tropical-Pacific	-5.75939	-80.8667	1966-09-07T01:00Z	7	9	1966	USNM	Fishes	342689
GBIF	Gobiidae	Akko	Akko brevis (Günther, 1864)	Perú	Sechura	Guayaquil	Tropical-East-Pacific	Eastern-Tropical-Pacific	-5.59555	-80.8692			1941-05-16T02:00Z	16	USNM	PRESERVED_SPECIMEN	USNM
GBIF	Gobiidae	Bathygobius	Bathygobius ramosus Ginsburg, 1947	Perú	Piura	Guayaquil	Tropical-East-Pacific	Eastern-Tropical-Pacific	-5.51344	-80.8949	1958-10-20T01:00Z	20	10	1958	FishBase	Occurrence	GCRL 11980
GBIF	Gobiidae	Bathygobius	Bathygobius ramosus Ginsburg, 1947	Perú	Paita, Peru	Guayaquil	Tropical-East-Pacific	Eastern-Tropical-Pacific	-5.07131	-81.078					USNM	Fishes	143028
GBIF	Gobiidae	Bathygobius	Bathygobius ramosus Ginsburg, 1947	Perú	Paita, Peru	Guayaquil	Tropical-East-Pacific	Eastern-Tropical-Pacific	-5.07131	-81.078					USNM	Fishes	53504
GBIF	Gobiidae	Bathygobius	Bathygobius lineatus (Jenyns, 1841)	Perú	2 mi al S de Máncora	Guayaquil	Tropical-East-Pacific	Eastern-Tropical-Pacific	-4.1262	-81.0976	1960-06-13T01:00Z	13	6	1960	SIO	Marine Vertebrates	SIO 60-192
GBIF	Gobiidae	Bathygobius	Bathygobius ramosus Ginsburg, 1947	Perú	2 mi al S de Máncora	Guayaquil	Tropical-East-Pacific	Eastern-Tropical-Pacific	-4.1262	-81.0976	1970-04-28T01:00Z	28	4	1970	LACM	Fish	33907
GBIF	Gobiidae	Bathygobius	Bathygobius andrei (Sauvage, 1880)	Perú	Tumbes	Guayaquil	Tropical-East-Pacific	Eastern-Tropical-Pacific	-3.50757	-80.4189	1974-02-23T01:00Z	23	2	1974	FishBase	Occurrence	GCRL 12493
GBIF	Gobiidae	Bathygobius	Bathygobius andrei (Sauvage, 1880)	Perú	Tumbes	Guayaquil	Tropical-East-Pacific	Eastern-Tropical-Pacific	-3.50757	-80.4189	1973-12-01T01:00Z	1	12	1973	FishBase	Occurrence	GCRL 12486
GBIF	Gobiidae	Ctenogobius	Ctenogobius sagittula (Günther, 1862)	Perú	Tumbes	Guayaquil	Tropical-East-Pacific	Eastern-Tropical-Pacific	-3.50757	-80.4189	1974-02-24T01:00Z	24	2	1974	FishBase	Occurrence	GCRL 12551
GBIF	Gobiidae	Ctenogobius	Ctenogobius sagittula (Günther, 1862)	Perú	Tumbes	Guayaquil	Tropical-East-Pacific	Eastern-Tropical-Pacific	-3.50757	-80.4189	1974-02-23T01:00Z	23	2	1974	FishBase	Occurrence	GCRL 12600
GBIF	Gobiidae	Ctenogobius	Ctenogobius sagittula (Günther, 1862)	Perú	Tumbes	Guayaquil	Tropical-East-Pacific	Eastern-Tropical-Pacific	-3.50757	-80.4189	1964-02-23T01:00Z	23	2	1964	FishBase	Occurrence	GCRL 12590
GBIF	Gobiidae	Evermannia	Evermannia zosterura (Jordan & Gilbert, 1882)	Perú	Tumbes	Guayaquil	Tropical-East-Pacific	Eastern-Tropical-Pacific	-3.50757	-80.4189	1974-02-23T01:00Z	23	2	1974	FishBase	Occurrence	GCRL 12601
GBIF	Gobiidae	Evermannia	Evermannia zosterura (Jordan & Gilbert, 1882)	Perú	Tumbes	Guayaquil	Tropical-East-Pacific	Eastern-Tropical-Pacific	-3.50757	-80.4189	1974-02-23T01:00Z	23	2	1974	FishBase	Occurrence	GCRL 12587
GBIF	Gobiidae	Evorthodus	Evorthodus minutus Meek & Hildebrand, 1928	Perú	Tumbes	Guayaquil	Tropical-East-Pacific	Eastern-Tropical-Pacific	-3.50757	-80.4189	1974-02-23T01:00Z	23	2	1974	FishBase	Occurrence	GCRL 12847
GBIF	Gobiidae	Evorthodus	Evorthodus minutus Meek & Hildebrand, 1928	Perú	Tumbes	Guayaquil	Tropical-East-Pacific	Eastern-Tropical-Pacific	-3.50757	-80.4189	1974-02-24T01:00Z	24	2	1974	FishBase	Occurrence	GCRL 12548
GBIF	Gobiidae	Gobiosoma	Gobiosoma nudum (Meek & Hildebrand, 1928)	Perú	Tumbes	Guayaquil	Tropical-East-Pacific	Eastern-Tropical-Pacific	-3.50757	-80.4189	1974-02-24T01:00Z	24	2	1974	FishBase	Occurrence	GCRL 12544
GBIF	Gobiidae	Gobiosoma	Gobiosoma paradoxum (Günther, 1861)	Perú	Tumbes	Guayaquil	Tropical-East-Pacific	Eastern-Tropical-Pacific	-3.50757	-80.4189	1974-02-23T01:00Z	23	2	1974	FishBase	Occurrence	GCRL 12585
GBIF	Gobiidae	Gobiosoma	Gobiosoma paradoxum (Günther, 1861)	Perú	Tumbes	Guayaquil	Tropical-East-Pacific	Eastern-Tropical-Pacific	-3.50757	-80.4189	1974-02-23T01:00Z	23	2	1974	FishBase	Occurrence	GCRL 12602
GBIF	Gobiidae	Microgobius	Microgobius crocatus Birdsong, 1968	Perú	Tumbes	Guayaquil	Tropical-East-Pacific	Eastern-Tropical-Pacific	-3.50757	-80.4189	1974-02-23T01:00Z	23	2	1974	FishBase	Occurrence	GCRL 17476
GBIF	Gobiidae	Microgobius	Microgobius curtus Ginsburg, 1939	Perú	Tumbes	Guayaquil	Tropical-East-Pacific	Eastern-Tropical-Pacific	-3.50757	-80.4189	1974-02-23T01:00Z	23	2	1974	FishBase	Occurrence	GCRL 12599
GBIF	Gobiidae	Microgobius	Microgobius tabogensis Meek & Hildebrand, 1928	Perú	Tumbes	Guayaquil	Tropical-East-Pacific	Eastern-Tropical-Pacific	-3.50757	-80.4189	1974-02-23T01:00Z	23	2	1974	FishBase	Occurrence	GCRL 17480
GBIF	Gobiidae	Ctenogobius	Ctenogobius sagittula (Günther, 1862)	Perú	Puerto Pizzaro	Guayaquil	Tropical-East-Pacific	Eastern-Tropical-Pacific	-3.50674	-80.4139	1986-08-08T02:00Z	8	8	1986	USNM	Fishes	280632
GBIF	Gobiidae	Microgobius	Microgobius miraflorensis Gilbert & Starks, 1904	Perú	Puerto Pizzaro	Guayaquil	Tropical-East-Pacific	Eastern-Tropical-Pacific	-3.50674	-80.4139	1986-08-08T02:00Z	8	8	1986	USNM	Fishes	280633
GBIF	Gobiidae	Bollmannia	Bollmannia chlamydes Jordan, 1890	Ecuador	Guayaquil	Guayaquil	Tropical-East-Pacific	Eastern-Tropical-Pacific	-3.28372	-80.2288	1966-09-11T01:00Z	11	9	1966	USNM	Fishes	349722
CPUM	Gobiidae	Bathygobius	Bathygobius ramosus Ginsburg, 1947	Ecuador	Date Posorja	Guayaquil	Tropical-East-Pacific	Eastern-Tropical-Pacific	-2.71339	-80.3104					Universidad Michoacana de San Nicolás de Hidalgo	Fish Collection of Universidad Michoacana de San Nicolás de Hidalgo	17066
GBIF	Gobiidae	Bathygobius	Bathygobius andrei (Sauvage, 1880)	Ecuador	Chanduy	Guayaquil	Tropical-East-Pacific	Eastern-Tropical-Pacific	-2.40415	-80.6872	2005-11-23T01:00Z	23	11	2005	MNHN	IC	2006-1649
GBIF	Gobiidae	Bathygobius	Bathygobius ramosus Ginsburg, 1947	Ecuador	S de Santa Elena	Guayaquil	Tropical-East-Pacific	Eastern-Tropical-Pacific	-2.29004	-80.9149	1926-09-16T01:00Z	16	9	1926	USNM	Fishes	88783
GBIF	Gobiidae	Ctenogobius	Ctenogobius sagittula (Günther, 1862)	Ecuador	Guayaquil	Guayaquil	Tropical-East-Pacific	Eastern-Tropical-Pacific	-2.24345	-79.8695	1926-10-01T01:00Z	1	10	1926	USNM	Fishes	88785
GBIF	Gobiidae	Gobiosoma	Gobiosoma paradoxum (Günther, 1861)	Ecuador	Guayaquil	Guayaquil	Tropical-East-Pacific	Eastern-Tropical-Pacific	-2.24345	-79.8695	1926-10-01T01:00Z	1	10	1926	USNM	Fishes	88787
GBIF	Gobiidae	Microgobius	Microgobius curtus Ginsburg, 1939	Ecuador	Guayaquil	Guayaquil	Tropical-East-Pacific	Eastern-Tropical-Pacific	-2.24345	-79.8695	1927-10-01T01:00Z	1	10	1927	USNM	Fishes	88788
GBIF	Gobiidae	Microgobius	Microgobius curtus Ginsburg, 1939	Ecuador	Guayaquil	Guayaquil	Tropical-East-Pacific	Eastern-Tropical-Pacific	-2.24345	-79.8695	1926-10-01T01:00Z	1	10	1926	USNM	Fishes	107292
GBIF	Gobiidae	Bathygobius	Bathygobius ramosus Ginsburg, 1947	Ecuador	La Libertad	Guayaquil	Tropical-East-Pacific	Eastern-Tropical-Pacific	-2.21606	-80.9401	1933-01-20T01:00Z	20	1	1933	LACM	Fish	21966
GBIF	Gobiidae	Bathygobius	Bathygobius andrei (Sauvage, 1880)	Ecuador	Guayaquil	Guayaquil	Tropical-East-Pacific	Eastern-Tropical-Pacific	-2.1948	-79.8732					USNM	Fishes	53521
GBIF	Gobiidae	Bathygobius	Bathygobius andrei (Sauvage, 1880)	Ecuador	Guayaquil	Guayaquil	Tropical-East-Pacific	Eastern-Tropical-Pacific	-2.1948	-79.8732	1926-01-01T01:00Z			1926	USNM	Fishes	88782
GBIF	Gobiidae	Ctenogobius	Ctenogobius sagittula (Günther, 1862)	Ecuador	Guayaquil	Guayaquil	Tropical-East-Pacific	Eastern-Tropical-Pacific	-2.1948	-79.8732					CAS	SU (ICH)	9291
CPUM	Gobiidae	Bathygobius	Bathygobius ramosus Ginsburg, 1947	Ecuador	Pozas la Cholatera	Guayaquil	Tropical-East-Pacific	Eastern-Tropical-Pacific	-2.19015	-81.0104					Universidad Michoacana de San Nicolás de Hidalgo	Fish Collection of Universidad Michoacana de San Nicolás de Hidalgo	26226
CPUM	Gobiidae	Bathygobius	Bathygobius ramosus Ginsburg, 1947	Ecuador	Pozas la Cholatera	Guayaquil	Tropical-East-Pacific	Eastern-Tropical-Pacific	-2.19015	-81.0104					Universidad Michoacana de San Nicolás de Hidalgo	Fish Collection of Universidad Michoacana de San Nicolás de Hidalgo	sc
CPUM	Gobiidae	Bathygobius	Bathygobius ramosus Ginsburg, 1947	Ecuador	Pozas la Cholatera	Guayaquil	Tropical-East-Pacific	Eastern-Tropical-Pacific	-2.19015	-81.0104					Universidad Michoacana de San Nicolás de Hidalgo	Fish Collection of Universidad Michoacana de San Nicolás de Hidalgo	sc
CPUM	Gobiidae	Bathygobius	Bathygobius ramosus Ginsburg, 1947	Ecuador	Pozas la Cholatera	Guayaquil	Tropical-East-Pacific	Eastern-Tropical-Pacific	-2.19015	-81.0104					Universidad Michoacana de San Nicolás de Hidalgo	Fish Collection of Universidad Michoacana de San Nicolás de Hidalgo	sc
CPUM	Gobiidae	Bathygobius	Bathygobius ramosus Ginsburg, 1947	Ecuador	Pozas la Cholatera	Guayaquil	Tropical-East-Pacific	Eastern-Tropical-Pacific	-2.19015	-81.0104					Universidad Michoacana de San Nicolás de Hidalgo	Fish Collection of Universidad Michoacana de San Nicolás de Hidalgo	sc
CPUM	Gobiidae	Bathygobius	Bathygobius ramosus Ginsburg, 1947	Ecuador	Pozas la Cholatera	Guayaquil	Tropical-East-Pacific	Eastern-Tropical-Pacific	-2.19015	-81.0104					Universidad Michoacana de San Nicolás de Hidalgo	Fish Collection of Universidad Michoacana de San Nicolás de Hidalgo	sc
CPUM	Gobiidae	Bathygobius	Bathygobius ramosus Ginsburg, 1947	Ecuador	Pozas la Cholatera	Guayaquil	Tropical-East-Pacific	Eastern-Tropical-Pacific	-2.19015	-81.0104					Universidad Michoacana de San Nicolás de Hidalgo	Fish Collection of Universidad Michoacana de San Nicolás de Hidalgo	sc
CPUM	Gobiidae	Bathygobius	Bathygobius ramosus Ginsburg, 1947	Ecuador	Pozas la Cholatera	Guayaquil	Tropical-East-Pacific	Eastern-Tropical-Pacific	-2.19015	-81.0104					Universidad Michoacana de San Nicolás de Hidalgo	Fish Collection of Universidad Michoacana de San Nicolás de Hidalgo	26098
CPUM	Gobiidae	Bathygobius	Bathygobius ramosus Ginsburg, 1947	Ecuador	Pozas la Cholatera	Guayaquil	Tropical-East-Pacific	Eastern-Tropical-Pacific	-2.19015	-81.0104					Universidad Michoacana de San Nicolás de Hidalgo	Fish Collection of Universidad Michoacana de San Nicolás de Hidalgo	25441
CPUM	Gobiidae	Bathygobius	Bathygobius ramosus Ginsburg, 1947	Ecuador	Pozas la Cholatera	Guayaquil	Tropical-East-Pacific	Eastern-Tropical-Pacific	-2.19015	-81.0104					Universidad Michoacana de San Nicolás de Hidalgo	Fish Collection of Universidad Michoacana de San Nicolás de Hidalgo	25593
CPUM	Gobiidae	Bathygobius	Bathygobius ramosus Ginsburg, 1947	Ecuador	Pozas la Cholatera	Guayaquil	Tropical-East-Pacific	Eastern-Tropical-Pacific	-2.19015	-81.0104					Universidad Michoacana de San Nicolás de Hidalgo	Fish Collection of Universidad Michoacana de San Nicolás de Hidalgo	25608
CPUM	Gobiidae	Bathygobius	Bathygobius ramosus Ginsburg, 1947	Ecuador	Pozas la Cholatera	Guayaquil	Tropical-East-Pacific	Eastern-Tropical-Pacific	-2.19015	-81.0104					Universidad Michoacana de San Nicolás de Hidalgo	Fish Collection of Universidad Michoacana de San Nicolás de Hidalgo	25594
GBIF	Gobiidae	Bathygobius	Bathygobius ramosus Ginsburg, 1947	Ecuador	N de Santa Elena	Guayaquil	Tropical-East-Pacific	Eastern-Tropical-Pacific	-2.15567	-80.8151	1970-05-21T01:00Z	21	5	1970	LACM	Fish	33906
GBIF	Gobiidae	Gobioides	Gobioides peruanus (Steindachner, 1880)	Ecuador	Río Daule	Guayaquil	Tropical-East-Pacific	Eastern-Tropical-Pacific	-2.15044	-79.8739	2004-11-04T01:00Z	4	11	2004	MNHN	IC	2004-3097
GBIF	Gobiidae	Gobionellus	Gobionellus liolepis (Meek & Hildebrand, 1928)	Ecuador	Manglar del Palmar	Guayaquil	Tropical-East-Pacific	Eastern-Tropical-Pacific	-2.03083	-80.7258	2004-04-06T02:00Z	6	4	2004	TCWC	Ichthyology	14178
GBIF	Gobiidae	Gobionellus	Gobionellus liolepis (Meek & Hildebrand, 1928)	Ecuador	Manglar del Palmar	Guayaquil	Tropical-East-Pacific	Eastern-Tropical-Pacific	-2.02167	-80.735	2003-11-06T01:00Z	6	11	2003	TCWC	Ichthyology	14180
GBIF	Gobiidae	Gobionellus	Gobionellus microdon (Gilbert, 1892)	Ecuador	Manglar del Palmar	Guayaquil	Tropical-East-Pacific	Eastern-Tropical-Pacific	-2.02167	-80.735	2003-10-30T01:00Z	30	10	2003	TCWC	Ichthyology	14181
GBIF	Gobiidae	Ctenogobius	Ctenogobius sagittula (Günther, 1862)	Ecuador	Rio Javita	Guayaquil	Tropical-East-Pacific	Eastern-Tropical-Pacific	-2.01885	-80.7379	2003-11-03T01:00Z	3	11	2003	TCWC	Ichthyology	14186
GBIF	Gobiidae	Bathygobius	Bathygobius lineatus (Jenyns, 1841)	Ecuador	Mangles cerca de El Palmar	Guayaquil	Tropical-East-Pacific	Eastern-Tropical-Pacific	-2.0184	-80.737	2004-04-02T02:00Z	2	4	2004	TCWC	Ichthyology	14177
CPUM	Gobiidae	Elacatinus	Elacatinus puncticulatus (Ginsburg, 1938)	Ecuador	El pelado	Guayaquil	Tropical-East-Pacific	Eastern-Tropical-Pacific	-1.93597	-80.7889					Universidad Michoacana de San Nicolás de Hidalgo	Fish Collection of Universidad Michoacana de San Nicolás de Hidalgo	SC
CPUM	Gobiidae	Elacatinus	Elacatinus puncticulatus (Ginsburg, 1938)	Ecuador	El pelado	Guayaquil	Tropical-East-Pacific	Eastern-Tropical-Pacific	-1.93597	-80.7889					Universidad Michoacana de San Nicolás de Hidalgo	Fish Collection of Universidad Michoacana de San Nicolás de Hidalgo	17211
CPUM	Gobiidae	Elacatinus	Elacatinus puncticulatus (Ginsburg, 1938)	Ecuador	El pelado	Guayaquil	Tropical-East-Pacific	Eastern-Tropical-Pacific	-1.93597	-80.7889					Universidad Michoacana de San Nicolás de Hidalgo	Fish Collection of Universidad Michoacana de San Nicolás de Hidalgo	17209
CPUM	Gobiidae	Elacatinus	Elacatinus puncticulatus (Ginsburg, 1938)	Ecuador	El pelado	Guayaquil	Tropical-East-Pacific	Eastern-Tropical-Pacific	-1.93597	-80.7889					Universidad Michoacana de San Nicolás de Hidalgo	Fish Collection of Universidad Michoacana de San Nicolás de Hidalgo	17210
CPUM	Gobiidae	Coryphopterus	Coryphopterus urospilus Ginsburg, 1938	Ecuador	Bajo 40, El Pelado	Guayaquil	Tropical-East-Pacific	Eastern-Tropical-Pacific	-1.93541	-80.7885					Universidad Michoacana de San Nicolás de Hidalgo	Fish Collection of Universidad Michoacana de San Nicolás de Hidalgo	25464
CPUM	Gobiidae	Elacatinus	Elacatinus puncticulatus (Ginsburg, 1938)	Ecuador	Bajo 40, El Pelado	Guayaquil	Tropical-East-Pacific	Eastern-Tropical-Pacific	-1.93541	-80.7885					Universidad Michoacana de San Nicolás de Hidalgo	Fish Collection of Universidad Michoacana de San Nicolás de Hidalgo	sc
CPUM	Gobiidae	Elacatinus	Elacatinus puncticulatus (Ginsburg, 1938)	Ecuador	Bajo 40, El Pelado	Guayaquil	Tropical-East-Pacific	Eastern-Tropical-Pacific	-1.93541	-80.7885					Universidad Michoacana de San Nicolás de Hidalgo	Fish Collection of Universidad Michoacana de San Nicolás de Hidalgo	sc
CPUM	Gobiidae	Elacatinus	Elacatinus puncticulatus (Ginsburg, 1938)	Ecuador	Bajo 40, El Pelado	Guayaquil	Tropical-East-Pacific	Eastern-Tropical-Pacific	-1.93541	-80.7885					Universidad Michoacana de San Nicolás de Hidalgo	Fish Collection of Universidad Michoacana de San Nicolás de Hidalgo	sc
CPUM	Gobiidae	Elacatinus	Elacatinus puncticulatus (Ginsburg, 1938)	Ecuador	Bajo 40, El Pelado	Guayaquil	Tropical-East-Pacific	Eastern-Tropical-Pacific	-1.93541	-80.7885					Universidad Michoacana de San Nicolás de Hidalgo	Fish Collection of Universidad Michoacana de San Nicolás de Hidalgo	sc
CPUM	Gobiidae	Elacatinus	Elacatinus puncticulatus (Ginsburg, 1938)	Ecuador	Bajo 40, El Pelado	Guayaquil	Tropical-East-Pacific	Eastern-Tropical-Pacific	-1.93541	-80.7885					Universidad Michoacana de San Nicolás de Hidalgo	Fish Collection of Universidad Michoacana de San Nicolás de Hidalgo	sc
CPUM	Gobiidae	Elacatinus	Elacatinus puncticulatus (Ginsburg, 1938)	Ecuador	Bajo 40, El Pelado	Guayaquil	Tropical-East-Pacific	Eastern-Tropical-Pacific	-1.93541	-80.7885					Universidad Michoacana de San Nicolás de Hidalgo	Fish Collection of Universidad Michoacana de San Nicolás de Hidalgo	sc
CPUM	Gobiidae	Elacatinus	Elacatinus puncticulatus (Ginsburg, 1938)	Ecuador	Bajo 40, El Pelado	Guayaquil	Tropical-East-Pacific	Eastern-Tropical-Pacific	-1.93541	-80.7885					Universidad Michoacana de San Nicolás de Hidalgo	Fish Collection of Universidad Michoacana de San Nicolás de Hidalgo	sc
CPUM	Gobiidae	Elacatinus	Elacatinus puncticulatus (Ginsburg, 1938)	Ecuador	Bajo 40, El Pelado	Guayaquil	Tropical-East-Pacific	Eastern-Tropical-Pacific	-1.93541	-80.7885					Universidad Michoacana de San Nicolás de Hidalgo	Fish Collection of Universidad Michoacana de San Nicolás de Hidalgo	sc
CPUM	Gobiidae	Elacatinus	Elacatinus puncticulatus (Ginsburg, 1938)	Ecuador	Bajo 40, El Pelado	Guayaquil	Tropical-East-Pacific	Eastern-Tropical-Pacific	-1.93541	-80.7885					Universidad Michoacana de San Nicolás de Hidalgo	Fish Collection of Universidad Michoacana de San Nicolás de Hidalgo	sc
CPUM	Gobiidae	Elacatinus	Elacatinus puncticulatus (Ginsburg, 1938)	Ecuador	Bajo 40, El Pelado	Guayaquil	Tropical-East-Pacific	Eastern-Tropical-Pacific	-1.93541	-80.7885					Universidad Michoacana de San Nicolás de Hidalgo	Fish Collection of Universidad Michoacana de San Nicolás de Hidalgo	sc
CPUM	Gobiidae	Elacatinus	Elacatinus puncticulatus (Ginsburg, 1938)	Ecuador	Bajo 40, El Pelado	Guayaquil	Tropical-East-Pacific	Eastern-Tropical-Pacific	-1.93541	-80.7885					Universidad Michoacana de San Nicolás de Hidalgo	Fish Collection of Universidad Michoacana de San Nicolás de Hidalgo	sc
CPUM	Gobiidae	Elacatinus	Elacatinus puncticulatus (Ginsburg, 1938)	Ecuador	Bajo 40, El Pelado	Guayaquil	Tropical-East-Pacific	Eastern-Tropical-Pacific	-1.93541	-80.7885					Universidad Michoacana de San Nicolás de Hidalgo	Fish Collection of Universidad Michoacana de San Nicolás de Hidalgo	sc
CPUM	Gobiidae	Elacatinus	Elacatinus puncticulatus (Ginsburg, 1938)	Ecuador	Bajo 40, El Pelado	Guayaquil	Tropical-East-Pacific	Eastern-Tropical-Pacific	-1.93541	-80.7885					Universidad Michoacana de San Nicolás de Hidalgo	Fish Collection of Universidad Michoacana de San Nicolás de Hidalgo	sc
CPUM	Gobiidae	Elacatinus	Elacatinus puncticulatus (Ginsburg, 1938)	Ecuador	Bajo 40, El Pelado	Guayaquil	Tropical-East-Pacific	Eastern-Tropical-Pacific	-1.93541	-80.7885					Universidad Michoacana de San Nicolás de Hidalgo	Fish Collection of Universidad Michoacana de San Nicolás de Hidalgo	sc
CPUM	Gobiidae	Elacatinus	Elacatinus puncticulatus (Ginsburg, 1938)	Ecuador	Bajo 40, El Pelado	Guayaquil	Tropical-East-Pacific	Eastern-Tropical-Pacific	-1.93541	-80.7885					Universidad Michoacana de San Nicolás de Hidalgo	Fish Collection of Universidad Michoacana de San Nicolás de Hidalgo	sc
CPUM	Gobiidae	Elacatinus	Elacatinus puncticulatus (Ginsburg, 1938)	Ecuador	Bajo 40, El Pelado	Guayaquil	Tropical-East-Pacific	Eastern-Tropical-Pacific	-1.93541	-80.7885					Universidad Michoacana de San Nicolás de Hidalgo	Fish Collection of Universidad Michoacana de San Nicolás de Hidalgo	sc
CPUM	Gobiidae	Elacatinus	Elacatinus puncticulatus (Ginsburg, 1938)	Ecuador	Bajo 40, El Pelado	Guayaquil	Tropical-East-Pacific	Eastern-Tropical-Pacific	-1.93541	-80.7885					Universidad Michoacana de San Nicolás de Hidalgo	Fish Collection of Universidad Michoacana de San Nicolás de Hidalgo	sc
GBIF	Gobiidae	Lythrypnus	Lythrypnus dalli (Gilbert, 1890)	Ecuador	Islote El Pelado	Guayaquil	Tropical-East-Pacific	Eastern-Tropical-Pacific	-1.93504	-80.789	2005-05-11T02:00Z	11	5	2005	MNHN	IC	2006-1224
CPUM	Gobiidae	Elacatinus	Elacatinus puncticulatus (Ginsburg, 1938)	Ecuador	La pared del viejo, El Pelado	Guayaquil	Tropical-East-Pacific	Eastern-Tropical-Pacific	-1.93445	-80.7889					Universidad Michoacana de San Nicolás de Hidalgo	Fish Collection of Universidad Michoacana de San Nicolás de Hidalgo	sc
CPUM	Gobiidae	Elacatinus	Elacatinus puncticulatus (Ginsburg, 1938)	Ecuador	La pared del viejo, El Pelado	Guayaquil	Tropical-East-Pacific	Eastern-Tropical-Pacific	-1.93445	-80.7889					Universidad Michoacana de San Nicolás de Hidalgo	Fish Collection of Universidad Michoacana de San Nicolás de Hidalgo	sc
CPUM	Gobiidae	Elacatinus	Elacatinus puncticulatus (Ginsburg, 1938)	Ecuador	La pared del viejo, El Pelado	Guayaquil	Tropical-East-Pacific	Eastern-Tropical-Pacific	-1.93445	-80.7889					Universidad Michoacana de San Nicolás de Hidalgo	Fish Collection of Universidad Michoacana de San Nicolás de Hidalgo	sc
CPUM	Gobiidae	Elacatinus	Elacatinus puncticulatus (Ginsburg, 1938)	Ecuador	La pared del viejo, El Pelado	Guayaquil	Tropical-East-Pacific	Eastern-Tropical-Pacific	-1.93445	-80.7889					Universidad Michoacana de San Nicolás de Hidalgo	Fish Collection of Universidad Michoacana de San Nicolás de Hidalgo	sc
CPUM	Gobiidae	Elacatinus	Elacatinus puncticulatus (Ginsburg, 1938)	Ecuador	La pared del viejo, El Pelado	Guayaquil	Tropical-East-Pacific	Eastern-Tropical-Pacific	-1.93445	-80.7889					Universidad Michoacana de San Nicolás de Hidalgo	Fish Collection of Universidad Michoacana de San Nicolás de Hidalgo	sc
CPUM	Gobiidae	Elacatinus	Elacatinus puncticulatus (Ginsburg, 1938)	Ecuador	La pared del viejo, El Pelado	Guayaquil	Tropical-East-Pacific	Eastern-Tropical-Pacific	-1.93445	-80.7889					Universidad Michoacana de San Nicolás de Hidalgo	Fish Collection of Universidad Michoacana de San Nicolás de Hidalgo	sc
CPUM	Gobiidae	Elacatinus	Elacatinus puncticulatus (Ginsburg, 1938)	Ecuador	La pared del viejo, El Pelado	Guayaquil	Tropical-East-Pacific	Eastern-Tropical-Pacific	-1.93445	-80.7889					Universidad Michoacana de San Nicolás de Hidalgo	Fish Collection of Universidad Michoacana de San Nicolás de Hidalgo	sc
CPUM	Gobiidae	Elacatinus	Elacatinus puncticulatus (Ginsburg, 1938)	Ecuador	La pared del viejo, El Pelado	Guayaquil	Tropical-East-Pacific	Eastern-Tropical-Pacific	-1.93445	-80.7889					Universidad Michoacana de San Nicolás de Hidalgo	Fish Collection of Universidad Michoacana de San Nicolás de Hidalgo	26254
CPUM	Gobiidae	Elacatinus	Elacatinus puncticulatus (Ginsburg, 1938)	Ecuador	La pared del viejo, El Pelado	Guayaquil	Tropical-East-Pacific	Eastern-Tropical-Pacific	-1.93445	-80.7889					Universidad Michoacana de San Nicolás de Hidalgo	Fish Collection of Universidad Michoacana de San Nicolás de Hidalgo	SC
CPUM	Gobiidae	Elacatinus	Elacatinus puncticulatus (Ginsburg, 1938)	Ecuador	La pared del viejo, El Pelado	Guayaquil	Tropical-East-Pacific	Eastern-Tropical-Pacific	-1.93445	-80.7889					Universidad Michoacana de San Nicolás de Hidalgo	Fish Collection of Universidad Michoacana de San Nicolás de Hidalgo	SC
CPUM	Gobiidae	Elacatinus	Elacatinus puncticulatus (Ginsburg, 1938)	Ecuador	La pared del viejo, El Pelado	Guayaquil	Tropical-East-Pacific	Eastern-Tropical-Pacific	-1.93445	-80.7889					Universidad Michoacana de San Nicolás de Hidalgo	Fish Collection of Universidad Michoacana de San Nicolás de Hidalgo	SC
CPUM	Gobiidae	Elacatinus	Elacatinus puncticulatus (Ginsburg, 1938)	Ecuador	La pared del viejo, El Pelado	Guayaquil	Tropical-East-Pacific	Eastern-Tropical-Pacific	-1.93445	-80.7889					Universidad Michoacana de San Nicolás de Hidalgo	Fish Collection of Universidad Michoacana de San Nicolás de Hidalgo	SC
CPUM	Gobiidae	Elacatinus	Elacatinus puncticulatus (Ginsburg, 1938)	Ecuador	La pared del viejo, El Pelado	Guayaquil	Tropical-East-Pacific	Eastern-Tropical-Pacific	-1.93445	-80.7889					Universidad Michoacana de San Nicolás de Hidalgo	Fish Collection of Universidad Michoacana de San Nicolás de Hidalgo	SC
CPUM	Gobiidae	Elacatinus	Elacatinus puncticulatus (Ginsburg, 1938)	Ecuador	La pared del viejo, El Pelado	Guayaquil	Tropical-East-Pacific	Eastern-Tropical-Pacific	-1.93445	-80.7889					Universidad Michoacana de San Nicolás de Hidalgo	Fish Collection of Universidad Michoacana de San Nicolás de Hidalgo	26101
CPUM	Gobiidae	Elacatinus	Elacatinus puncticulatus (Ginsburg, 1938)	Ecuador	La pared del viejo, El Pelado	Guayaquil	Tropical-East-Pacific	Eastern-Tropical-Pacific	-1.93445	-80.7889					Universidad Michoacana de San Nicolás de Hidalgo	Fish Collection of Universidad Michoacana de San Nicolás de Hidalgo	26097
CPUM	Gobiidae	Elacatinus	Elacatinus puncticulatus (Ginsburg, 1938)	Ecuador	La pared del viejo, El Pelado	Guayaquil	Tropical-East-Pacific	Eastern-Tropical-Pacific	-1.93445	-80.7889					Universidad Michoacana de San Nicolás de Hidalgo	Fish Collection of Universidad Michoacana de San Nicolás de Hidalgo	26099
GBIF	Gobiidae	Elacatinus	Elacatinus puncticulatus (Ginsburg, 1938)	Ecuador	Islote El Pelado	Guayaquil	Tropical-East-Pacific	Eastern-Tropical-Pacific	-1.933	-80.783	2003-09-21T02:00Z	21	9	2003	MNHN	IC	2004-0548
GBIF	Gobiidae	Elacatinus	Elacatinus puncticulatus (Ginsburg, 1938)	Ecuador	Islote El Pelado	Guayaquil	Tropical-East-Pacific	Eastern-Tropical-Pacific	-1.933	-80.783	2005-05-11T02:00Z	11	5	2005	MNHN	IC	2006-1225
CPUM	Gobiidae	Ctenogobius	Ctenogobius sagittula (Günther, 1862)	Ecuador	El Pámpano	Guayaquil	Tropical-East-Pacific	Eastern-Tropical-Pacific	-1.84442	-80.7479					Universidad Michoacana de San Nicolás de Hidalgo	Fish Collection of Universidad Michoacana de San Nicolás de Hidalgo	SC
GBIF	Gobiidae	Gobionellus	Gobionellus microdon (Gilbert, 1892)	Ecuador	Ayampe	Guayaquil	Tropical-East-Pacific	Eastern-Tropical-Pacific	-1.67276	-80.8153	1994-01-01T01:00Z			1994	MNHN	IC	2002-1009
GBIF	Gobiidae	Ctenogobius	Ctenogobius sagittula (Günther, 1862)	Ecuador	Ayampe	Guayaquil	Tropical-East-Pacific	Eastern-Tropical-Pacific	-1.67273	-80.8151	1994-01-01T01:00Z			1994	MNHN	IC	2002-1074
GBIF	Gobiidae	Ctenogobius	Ctenogobius sagittula (Günther, 1862)	Ecuador	Ayampe	Guayaquil	Tropical-East-Pacific	Eastern-Tropical-Pacific	-1.67273	-80.8151	1996-12-11T01:00Z	11	12	1996	MNHN	IC	2003-2461
CPUM	Gobiidae	Elacatinus	Elacatinus puncticulatus (Ginsburg, 1938)	Ecuador	Manabí	Guayaquil	Tropical-East-Pacific	Eastern-Tropical-Pacific	-1.62044	-80.8265					Universidad Michoacana de San Nicolás de Hidalgo	Fish Collection of Universidad Michoacana de San Nicolás de Hidalgo	17212
CPUM	Gobiidae	Elacatinus	Elacatinus puncticulatus (Ginsburg, 1938)	Ecuador	Manabí	Guayaquil	Tropical-East-Pacific	Eastern-Tropical-Pacific	-1.62044	-80.8265					Universidad Michoacana de San Nicolás de Hidalgo	Fish Collection of Universidad Michoacana de San Nicolás de Hidalgo	17883
CPUM	Gobiidae	Elacatinus	Elacatinus puncticulatus (Ginsburg, 1938)	Ecuador	Manabí	Guayaquil	Tropical-East-Pacific	Eastern-Tropical-Pacific	-1.62044	-80.8265					Universidad Michoacana de San Nicolás de Hidalgo	Fish Collection of Universidad Michoacana de San Nicolás de Hidalgo	17881
CPUM	Gobiidae	Elacatinus	Elacatinus puncticulatus (Ginsburg, 1938)	Ecuador	Manabí	Guayaquil	Tropical-East-Pacific	Eastern-Tropical-Pacific	-1.62044	-80.8265					Universidad Michoacana de San Nicolás de Hidalgo	Fish Collection of Universidad Michoacana de San Nicolás de Hidalgo	17884
CPUM	Gobiidae	Elacatinus	Elacatinus puncticulatus (Ginsburg, 1938)	Ecuador	Manabí	Guayaquil	Tropical-East-Pacific	Eastern-Tropical-Pacific	-1.62044	-80.8265					Universidad Michoacana de San Nicolás de Hidalgo	Fish Collection of Universidad Michoacana de San Nicolás de Hidalgo	17880
CPUM	Gobiidae	Elacatinus	Elacatinus puncticulatus (Ginsburg, 1938)	Ecuador	Manabí	Guayaquil	Tropical-East-Pacific	Eastern-Tropical-Pacific	-1.62044	-80.8265					Universidad Michoacana de San Nicolás de Hidalgo	Fish Collection of Universidad Michoacana de San Nicolás de Hidalgo	17885
CPUM	Gobiidae	Elacatinus	Elacatinus puncticulatus (Ginsburg, 1938)	Ecuador	Manabí	Guayaquil	Tropical-East-Pacific	Eastern-Tropical-Pacific	-1.62044	-80.8265					Universidad Michoacana de San Nicolás de Hidalgo	Fish Collection of Universidad Michoacana de San Nicolás de Hidalgo	17886
CPUM	Gobiidae	Elacatinus	Elacatinus puncticulatus (Ginsburg, 1938)	Ecuador	Manabí	Guayaquil	Tropical-East-Pacific	Eastern-Tropical-Pacific	-1.62044	-80.8265					Universidad Michoacana de San Nicolás de Hidalgo	Fish Collection of Universidad Michoacana de San Nicolás de Hidalgo	17882
CPUM	Gobiidae	Elacatinus	Elacatinus puncticulatus (Ginsburg, 1938)	Ecuador	Manabí	Guayaquil	Tropical-East-Pacific	Eastern-Tropical-Pacific	-1.62044	-80.8265					Universidad Michoacana de San Nicolás de Hidalgo	Fish Collection of Universidad Michoacana de San Nicolás de Hidalgo	17887
CPUM	Gobiidae	Elacatinus	Elacatinus puncticulatus (Ginsburg, 1938)	Ecuador	Manabí	Guayaquil	Tropical-East-Pacific	Eastern-Tropical-Pacific	-1.62044	-80.8265					Universidad Michoacana de San Nicolás de Hidalgo	Fish Collection of Universidad Michoacana de San Nicolás de Hidalgo	17877
CPUM	Gobiidae	Elacatinus	Elacatinus puncticulatus (Ginsburg, 1938)	Ecuador	Manabí	Guayaquil	Tropical-East-Pacific	Eastern-Tropical-Pacific	-1.62044	-80.8265					Universidad Michoacana de San Nicolás de Hidalgo	Fish Collection of Universidad Michoacana de San Nicolás de Hidalgo	17879
CPUM	Gobiidae	Coryphopterus	Coryphopterus urospilus Ginsburg, 1938	Ecuador	Isla Salango	Guayaquil	Tropical-East-Pacific	Eastern-Tropical-Pacific	-1.59695	-80.8633					Universidad Michoacana de San Nicolás de Hidalgo	Fish Collection of Universidad Michoacana de San Nicolás de Hidalgo	26190
CPUM	Gobiidae	Coryphopterus	Coryphopterus urospilus Ginsburg, 1938	Ecuador	Isla Salango	Guayaquil	Tropical-East-Pacific	Eastern-Tropical-Pacific	-1.59695	-80.8633					Universidad Michoacana de San Nicolás de Hidalgo	Fish Collection of Universidad Michoacana de San Nicolás de Hidalgo	26193
CPUM	Gobiidae	Elacatinus	Elacatinus puncticulatus (Ginsburg, 1938)	Ecuador	Isla Salango	Guayaquil	Tropical-East-Pacific	Eastern-Tropical-Pacific	-1.59695	-80.8633					Universidad Michoacana de San Nicolás de Hidalgo	Fish Collection of Universidad Michoacana de San Nicolás de Hidalgo	sc
CPUM	Gobiidae	Elacatinus	Elacatinus puncticulatus (Ginsburg, 1938)	Ecuador	Isla Salango	Guayaquil	Tropical-East-Pacific	Eastern-Tropical-Pacific	-1.59695	-80.8633					Universidad Michoacana de San Nicolás de Hidalgo	Fish Collection of Universidad Michoacana de San Nicolás de Hidalgo	sc
CPUM	Gobiidae	Elacatinus	Elacatinus puncticulatus (Ginsburg, 1938)	Ecuador	Isla Salango	Guayaquil	Tropical-East-Pacific	Eastern-Tropical-Pacific	-1.59695	-80.8633					Universidad Michoacana de San Nicolás de Hidalgo	Fish Collection of Universidad Michoacana de San Nicolás de Hidalgo	sc
CPUM	Gobiidae	Elacatinus	Elacatinus puncticulatus (Ginsburg, 1938)	Ecuador	Isla Salango	Guayaquil	Tropical-East-Pacific	Eastern-Tropical-Pacific	-1.59695	-80.8633					Universidad Michoacana de San Nicolás de Hidalgo	Fish Collection of Universidad Michoacana de San Nicolás de Hidalgo	sc
CPUM	Gobiidae	Elacatinus	Elacatinus puncticulatus (Ginsburg, 1938)	Ecuador	Isla Salango	Guayaquil	Tropical-East-Pacific	Eastern-Tropical-Pacific	-1.59695	-80.8633					Universidad Michoacana de San Nicolás de Hidalgo	Fish Collection of Universidad Michoacana de San Nicolás de Hidalgo	sc
CPUM	Gobiidae	Elacatinus	Elacatinus puncticulatus (Ginsburg, 1938)	Ecuador	Isla Salango	Guayaquil	Tropical-East-Pacific	Eastern-Tropical-Pacific	-1.59695	-80.8633					Universidad Michoacana de San Nicolás de Hidalgo	Fish Collection of Universidad Michoacana de San Nicolás de Hidalgo	sc
CPUM	Gobiidae	Elacatinus	Elacatinus puncticulatus (Ginsburg, 1938)	Ecuador	Isla Salango	Guayaquil	Tropical-East-Pacific	Eastern-Tropical-Pacific	-1.59695	-80.8633					Universidad Michoacana de San Nicolás de Hidalgo	Fish Collection of Universidad Michoacana de San Nicolás de Hidalgo	sc
CPUM	Gobiidae	Elacatinus	Elacatinus puncticulatus (Ginsburg, 1938)	Ecuador	Isla Salango	Guayaquil	Tropical-East-Pacific	Eastern-Tropical-Pacific	-1.59695	-80.8633					Universidad Michoacana de San Nicolás de Hidalgo	Fish Collection of Universidad Michoacana de San Nicolás de Hidalgo	sc
CPUM	Gobiidae	Elacatinus	Elacatinus puncticulatus (Ginsburg, 1938)	Ecuador	Isla Salango	Guayaquil	Tropical-East-Pacific	Eastern-Tropical-Pacific	-1.59695	-80.8633					Universidad Michoacana de San Nicolás de Hidalgo	Fish Collection of Universidad Michoacana de San Nicolás de Hidalgo	sc
CPUM	Gobiidae	Elacatinus	Elacatinus puncticulatus (Ginsburg, 1938)	Ecuador	Isla Salango	Guayaquil	Tropical-East-Pacific	Eastern-Tropical-Pacific	-1.59695	-80.8633					Universidad Michoacana de San Nicolás de Hidalgo	Fish Collection of Universidad Michoacana de San Nicolás de Hidalgo	26191
CPUM	Gobiidae	Elacatinus	Elacatinus puncticulatus (Ginsburg, 1938)	Ecuador	Isla Salango	Guayaquil	Tropical-East-Pacific	Eastern-Tropical-Pacific	-1.59695	-80.8633					Universidad Michoacana de San Nicolás de Hidalgo	Fish Collection of Universidad Michoacana de San Nicolás de Hidalgo	26192
GBIF	Gobiidae	Bathygobius	Bathygobius andrei (Sauvage, 1880)	Ecuador	Salango	Guayaquil	Tropical-East-Pacific	Eastern-Tropical-Pacific	-1.59363	-80.8622	1993-01-01T01:00Z			1993	MNHN	IC	2002-1033
GBIF	Gobiidae	Bathygobius	Bathygobius andrei (Sauvage, 1880)	Ecuador	Salango	Guayaquil	Tropical-East-Pacific	Eastern-Tropical-Pacific	-1.59363	-80.8622	2003-04-22T02:00Z	22	4	2003	MNHN	IC	2003-0986
GBIF	Gobiidae	Bollmannia	Bollmannia chlamydes Jordan, 1890	Ecuador	Salango	Guayaquil	Tropical-East-Pacific	Eastern-Tropical-Pacific	-1.59292	-80.8517	1994-06-06T02:00Z	6	6	1994	MNHN	IC	2002-1044
CPUM	Gobiidae	Elacatinus	Elacatinus puncticulatus (Ginsburg, 1938)	Ecuador	Punta mala	Guayaquil	Tropical-East-Pacific	Eastern-Tropical-Pacific	-1.56528	-80.8404					Universidad Michoacana de San Nicolás de Hidalgo	Fish Collection of Universidad Michoacana de San Nicolás de Hidalgo	26189
CPUM	Gobiidae	Elacatinus	Elacatinus puncticulatus (Ginsburg, 1938)	Ecuador	Punta mala	Guayaquil	Tropical-East-Pacific	Eastern-Tropical-Pacific	-1.56528	-80.8404					Universidad Michoacana de San Nicolás de Hidalgo	Fish Collection of Universidad Michoacana de San Nicolás de Hidalgo	26225
GBIF	Gobiidae	Bathygobius	Bathygobius lineatus (Jenyns, 1841)	Ecuador	Bahía Gardner	Eastern Galapagos	Galapagos	Eastern-Tropical-Pacific	-1.36457	-89.6403	1933-01-27T01:00Z	27	1	1933	LACM	Fish	21970
GBIF	Gobiidae	Lythrypnus	Lythrypnus dalli (Gilbert, 1890)	Ecuador	Isla Hood	Eastern Galapagos	Galapagos	Eastern-Tropical-Pacific	-1.3538	-89.6506	2002-01-15T01:00Z	15	1	2002	USNM	Fishes	408416
GBIF	Gobiidae	Lythrypnus	Lythrypnus gilberti (Heller & Snodgrass, 1903)	Ecuador	Isla Hood	Eastern Galapagos	Galapagos	Eastern-Tropical-Pacific	-1.3538	-89.6506	1934-12-17T01:00Z	17	12	1934	USNM	Fishes	116356
GBIF	Gobiidae	Lythrypnus	Lythrypnus rhizophora (Heller & Snodgrass, 1903)	Ecuador	Isla Hood	Eastern Galapagos	Galapagos	Eastern-Tropical-Pacific	-1.3538	-89.6506	1934-12-17T01:00Z	17	12	1934	USNM	Fishes	116359
CPUM	Gobiidae	Lythrypnus	Lythrypnus gilberti (Heller & Snodgrass, 1903)	Ecuador	Islote Garener	Eastern Galapagos	Galapagos	Eastern-Tropical-Pacific	-1.34756	-89.6353					Universidad Michoacana de San Nicolás de Hidalgo	Fish Collection of Universidad Michoacana de San Nicolás de Hidalgo	25515
CPUM	Gobiidae	Lythrypnus	Lythrypnus gilberti (Heller & Snodgrass, 1903)	Ecuador	Islote Garener	Eastern Galapagos	Galapagos	Eastern-Tropical-Pacific	-1.34756	-89.6353					Universidad Michoacana de San Nicolás de Hidalgo	Fish Collection of Universidad Michoacana de San Nicolás de Hidalgo	25505
CPUM	Gobiidae	Coryphopterus	Coryphopterus urospilus Ginsburg, 1938	Ecuador	Manzanillo	Eastern Galapagos	Galapagos	Eastern-Tropical-Pacific	-1.34719	-89.6958					Universidad Michoacana de San Nicolás de Hidalgo	Fish Collection of Universidad Michoacana de San Nicolás de Hidalgo	24854
CPUM	Gobiidae	Lythrypnus	Lythrypnus gilberti (Heller & Snodgrass, 1903)	Ecuador	Manzanillo	Eastern Galapagos	Galapagos	Eastern-Tropical-Pacific	-1.34719	-89.6958					Universidad Michoacana de San Nicolás de Hidalgo	Fish Collection of Universidad Michoacana de San Nicolás de Hidalgo	snc
CPUM	Gobiidae	Lythrypnus	Lythrypnus gilberti (Heller & Snodgrass, 1903)	Ecuador	Manzanillo	Eastern Galapagos	Galapagos	Eastern-Tropical-Pacific	-1.34719	-89.6958					Universidad Michoacana de San Nicolás de Hidalgo	Fish Collection of Universidad Michoacana de San Nicolás de Hidalgo	sc
CPUM	Gobiidae	Lythrypnus	Lythrypnus gilberti (Heller & Snodgrass, 1903)	Ecuador	Manzanillo	Eastern Galapagos	Galapagos	Eastern-Tropical-Pacific	-1.34719	-89.6958					Universidad Michoacana de San Nicolás de Hidalgo	Fish Collection of Universidad Michoacana de San Nicolás de Hidalgo	sc
CPUM	Gobiidae	Lythrypnus	Lythrypnus gilberti (Heller & Snodgrass, 1903)	Ecuador	Manzanillo	Eastern Galapagos	Galapagos	Eastern-Tropical-Pacific	-1.34719	-89.6958					Universidad Michoacana de San Nicolás de Hidalgo	Fish Collection of Universidad Michoacana de San Nicolás de Hidalgo	sc
GBIF	Gobiidae	Lythrypnus	Lythrypnus gilberti (Heller & Snodgrass, 1903)	Ecuador	Isla Gardner, Isla Española	Eastern Galapagos	Galapagos	Eastern-Tropical-Pacific	-1.34024	-89.6408	2002-01-17T01:00Z	17	1	2002	CAS	ICH	214892
CPUM	Gobiidae	Elacatinus	Elacatinus puncticulatus (Ginsburg, 1938)	Ecuador	Isla de la Plata	Guayaquil	Tropical-East-Pacific	Eastern-Tropical-Pacific	-1.28402	-81.0501					Universidad Michoacana de San Nicolás de Hidalgo	Fish Collection of Universidad Michoacana de San Nicolás de Hidalgo	sc
CPUM	Gobiidae	Elacatinus	Elacatinus puncticulatus (Ginsburg, 1938)	Ecuador	Isla de la Plata	Guayaquil	Tropical-East-Pacific	Eastern-Tropical-Pacific	-1.28402	-81.0501					Universidad Michoacana de San Nicolás de Hidalgo	Fish Collection of Universidad Michoacana de San Nicolás de Hidalgo	sc
CPUM	Gobiidae	Elacatinus	Elacatinus puncticulatus (Ginsburg, 1938)	Ecuador	Isla de la Plata	Guayaquil	Tropical-East-Pacific	Eastern-Tropical-Pacific	-1.28402	-81.0501					Universidad Michoacana de San Nicolás de Hidalgo	Fish Collection of Universidad Michoacana de San Nicolás de Hidalgo	sc
CPUM	Gobiidae	Elacatinus	Elacatinus puncticulatus (Ginsburg, 1938)	Ecuador	Isla de la Plata	Guayaquil	Tropical-East-Pacific	Eastern-Tropical-Pacific	-1.28402	-81.0501					Universidad Michoacana de San Nicolás de Hidalgo	Fish Collection of Universidad Michoacana de San Nicolás de Hidalgo	sc
CPUM	Gobiidae	Elacatinus	Elacatinus puncticulatus (Ginsburg, 1938)	Ecuador	Isla de la Plata	Guayaquil	Tropical-East-Pacific	Eastern-Tropical-Pacific	-1.28402	-81.0501					Universidad Michoacana de San Nicolás de Hidalgo	Fish Collection of Universidad Michoacana de San Nicolás de Hidalgo	sc
CPUM	Gobiidae	Elacatinus	Elacatinus puncticulatus (Ginsburg, 1938)	Ecuador	Isla de la Plata	Guayaquil	Tropical-East-Pacific	Eastern-Tropical-Pacific	-1.28402	-81.0501					Universidad Michoacana de San Nicolás de Hidalgo	Fish Collection of Universidad Michoacana de San Nicolás de Hidalgo	sc
CPUM	Gobiidae	Elacatinus	Elacatinus puncticulatus (Ginsburg, 1938)	Ecuador	Isla de la Plata	Guayaquil	Tropical-East-Pacific	Eastern-Tropical-Pacific	-1.28402	-81.0501					Universidad Michoacana de San Nicolás de Hidalgo	Fish Collection of Universidad Michoacana de San Nicolás de Hidalgo	sc
CPUM	Gobiidae	Elacatinus	Elacatinus puncticulatus (Ginsburg, 1938)	Ecuador	Isla de la Plata	Guayaquil	Tropical-East-Pacific	Eastern-Tropical-Pacific	-1.28402	-81.0501					Universidad Michoacana de San Nicolás de Hidalgo	Fish Collection of Universidad Michoacana de San Nicolás de Hidalgo	sc
CPUM	Gobiidae	Elacatinus	Elacatinus puncticulatus (Ginsburg, 1938)	Ecuador	Isla de la Plata	Guayaquil	Tropical-East-Pacific	Eastern-Tropical-Pacific	-1.28402	-81.0501					Universidad Michoacana de San Nicolás de Hidalgo	Fish Collection of Universidad Michoacana de San Nicolás de Hidalgo	sc
CPUM	Gobiidae	Elacatinus	Elacatinus puncticulatus (Ginsburg, 1938)	Ecuador	Isla de la Plata	Guayaquil	Tropical-East-Pacific	Eastern-Tropical-Pacific	-1.28402	-81.0501					Universidad Michoacana de San Nicolás de Hidalgo	Fish Collection of Universidad Michoacana de San Nicolás de Hidalgo	sc
CPUM	Gobiidae	Elacatinus	Elacatinus puncticulatus (Ginsburg, 1938)	Ecuador	Isla de la Plata	Guayaquil	Tropical-East-Pacific	Eastern-Tropical-Pacific	-1.28402	-81.0501					Universidad Michoacana de San Nicolás de Hidalgo	Fish Collection of Universidad Michoacana de San Nicolás de Hidalgo	sc
CPUM	Gobiidae	Elacatinus	Elacatinus puncticulatus (Ginsburg, 1938)	Ecuador	Isla de la Plata	Guayaquil	Tropical-East-Pacific	Eastern-Tropical-Pacific	-1.28402	-81.0501					Universidad Michoacana de San Nicolás de Hidalgo	Fish Collection of Universidad Michoacana de San Nicolás de Hidalgo	sc
CPUM	Gobiidae	Elacatinus	Elacatinus puncticulatus (Ginsburg, 1938)	Ecuador	Isla de la Plata	Guayaquil	Tropical-East-Pacific	Eastern-Tropical-Pacific	-1.28402	-81.0501					Universidad Michoacana de San Nicolás de Hidalgo	Fish Collection of Universidad Michoacana de San Nicolás de Hidalgo	sc
CPUM	Gobiidae	Elacatinus	Elacatinus puncticulatus (Ginsburg, 1938)	Ecuador	Isla de la Plata	Guayaquil	Tropical-East-Pacific	Eastern-Tropical-Pacific	-1.28402	-81.0501					Universidad Michoacana de San Nicolás de Hidalgo	Fish Collection of Universidad Michoacana de San Nicolás de Hidalgo	sc
CPUM	Gobiidae	Elacatinus	Elacatinus puncticulatus (Ginsburg, 1938)	Ecuador	Isla de la Plata	Guayaquil	Tropical-East-Pacific	Eastern-Tropical-Pacific	-1.28402	-81.0501					Universidad Michoacana de San Nicolás de Hidalgo	Fish Collection of Universidad Michoacana de San Nicolás de Hidalgo	sc
CPUM	Gobiidae	Elacatinus	Elacatinus puncticulatus (Ginsburg, 1938)	Ecuador	Isla de la Plata	Guayaquil	Tropical-East-Pacific	Eastern-Tropical-Pacific	-1.28402	-81.0501					Universidad Michoacana de San Nicolás de Hidalgo	Fish Collection of Universidad Michoacana de San Nicolás de Hidalgo	sc
CPUM	Gobiidae	Elacatinus	Elacatinus puncticulatus (Ginsburg, 1938)	Ecuador	Isla de la Plata	Guayaquil	Tropical-East-Pacific	Eastern-Tropical-Pacific	-1.28402	-81.0501					Universidad Michoacana de San Nicolás de Hidalgo	Fish Collection of Universidad Michoacana de San Nicolás de Hidalgo	sc
CPUM	Gobiidae	Elacatinus	Elacatinus puncticulatus (Ginsburg, 1938)	Ecuador	Isla de la Plata	Guayaquil	Tropical-East-Pacific	Eastern-Tropical-Pacific	-1.28402	-81.0501					Universidad Michoacana de San Nicolás de Hidalgo	Fish Collection of Universidad Michoacana de San Nicolás de Hidalgo	sc
CPUM	Gobiidae	Elacatinus	Elacatinus puncticulatus (Ginsburg, 1938)	Ecuador	Isla de la Plata	Guayaquil	Tropical-East-Pacific	Eastern-Tropical-Pacific	-1.28402	-81.0501					Universidad Michoacana de San Nicolás de Hidalgo	Fish Collection of Universidad Michoacana de San Nicolás de Hidalgo	sc
CPUM	Gobiidae	Elacatinus	Elacatinus puncticulatus (Ginsburg, 1938)	Ecuador	Isla de la Plata	Guayaquil	Tropical-East-Pacific	Eastern-Tropical-Pacific	-1.28402	-81.0501					Universidad Michoacana de San Nicolás de Hidalgo	Fish Collection of Universidad Michoacana de San Nicolás de Hidalgo	sc
CPUM	Gobiidae	Elacatinus	Elacatinus puncticulatus (Ginsburg, 1938)	Ecuador	Isla de la Plata	Guayaquil	Tropical-East-Pacific	Eastern-Tropical-Pacific	-1.28402	-81.0501					Universidad Michoacana de San Nicolás de Hidalgo	Fish Collection of Universidad Michoacana de San Nicolás de Hidalgo	sc
CPUM	Gobiidae	Elacatinus	Elacatinus puncticulatus (Ginsburg, 1938)	Ecuador	Isla de la Plata	Guayaquil	Tropical-East-Pacific	Eastern-Tropical-Pacific	-1.28402	-81.0501					Universidad Michoacana de San Nicolás de Hidalgo	Fish Collection of Universidad Michoacana de San Nicolás de Hidalgo	sc
CPUM	Gobiidae	Elacatinus	Elacatinus puncticulatus (Ginsburg, 1938)	Ecuador	Isla de la Plata	Guayaquil	Tropical-East-Pacific	Eastern-Tropical-Pacific	-1.28402	-81.0501					Universidad Michoacana de San Nicolás de Hidalgo	Fish Collection of Universidad Michoacana de San Nicolás de Hidalgo	sc
CPUM	Gobiidae	Elacatinus	Elacatinus puncticulatus (Ginsburg, 1938)	Ecuador	Isla de la Plata	Guayaquil	Tropical-East-Pacific	Eastern-Tropical-Pacific	-1.28402	-81.0501					Universidad Michoacana de San Nicolás de Hidalgo	Fish Collection of Universidad Michoacana de San Nicolás de Hidalgo	26194
CPUM	Gobiidae	Elacatinus	Elacatinus puncticulatus (Ginsburg, 1938)	Ecuador	Isla de la Plata	Guayaquil	Tropical-East-Pacific	Eastern-Tropical-Pacific	-1.28402	-81.0501					Universidad Michoacana de San Nicolás de Hidalgo	Fish Collection of Universidad Michoacana de San Nicolás de Hidalgo	26238
CPUM	Gobiidae	Elacatinus	Elacatinus puncticulatus (Ginsburg, 1938)	Ecuador	Isla de la Plata	Guayaquil	Tropical-East-Pacific	Eastern-Tropical-Pacific	-1.28402	-81.0501					Universidad Michoacana de San Nicolás de Hidalgo	Fish Collection of Universidad Michoacana de San Nicolás de Hidalgo	26293
CPUM	Gobiidae	Elacatinus	Elacatinus puncticulatus (Ginsburg, 1938)	Ecuador	Isla de la Plata	Guayaquil	Tropical-East-Pacific	Eastern-Tropical-Pacific	-1.28402	-81.0501					Universidad Michoacana de San Nicolás de Hidalgo	Fish Collection of Universidad Michoacana de San Nicolás de Hidalgo	26294
CPUM	Gobiidae	Elacatinus	Elacatinus puncticulatus (Ginsburg, 1938)	Ecuador	Isla de la Plata	Guayaquil	Tropical-East-Pacific	Eastern-Tropical-Pacific	-1.28402	-81.0501					Universidad Michoacana de San Nicolás de Hidalgo	Fish Collection of Universidad Michoacana de San Nicolás de Hidalgo	26290
GBIF	Gobiidae	Coryphopterus	Coryphopterus urospilus Ginsburg, 1938	Ecuador	Isla La Plata, SW	Guayaquil	Tropical-East-Pacific	Eastern-Tropical-Pacific	-1.27913	-81.076	1961-10-08T01:00Z	8	10	1961	UF	Fish	142090
GBIF	Gobiidae	Bathygobius	Bathygobius lineatus (Jenyns, 1841)	Ecuador	Playa Negra	Eastern Galapagos	Galapagos	Eastern-Tropical-Pacific	-1.27667	-90.495	1938-01-23T01:00Z	23	1	1938	LACM	Fish	21975
GBIF	Gobiidae	Bathygobius	Bathygobius lineatus (Jenyns, 1841)	Ecuador	Playa Negra	Eastern Galapagos	Galapagos	Eastern-Tropical-Pacific	-1.27667	-90.495	1938-01-15T01:00Z	15	1	1938	LACM	Fish	21971
GBIF	Gobiidae	Bathygobius	Bathygobius lineatus (Jenyns, 1841)	Ecuador	Playa Negra	Eastern Galapagos	Galapagos	Eastern-Tropical-Pacific	-1.27667	-90.495	1939-01-01T01:00Z			1939	USNM	Fishes	133616
GBIF	Gobiidae	Eleotrica	Eleotrica cableae Ginsburg, 1933	Ecuador	Playa Negra	Eastern Galapagos	Galapagos	Eastern-Tropical-Pacific	-1.27667	-90.495	1933-01-27T01:00Z	27	1	1933	LACM	Fish	45619
GBIF	Gobiidae	Lythrypnus	Lythrypnus gilberti (Heller & Snodgrass, 1903)	Ecuador	Playa Negra, Isla Floreana	Eastern Galapagos	Galapagos	Eastern-Tropical-Pacific	-1.27667	-90.495	1938-01-23T01:00Z	23	1	1938	LACM	Fish	21923
GBIF	Gobiidae	Lythrypnus	Lythrypnus rhizophora (Heller & Snodgrass, 1903)	Ecuador	Playa Negra, Isla Floreana	Eastern Galapagos	Galapagos	Eastern-Tropical-Pacific	-1.27667	-90.495	1938-01-23T01:00Z	23	1	1938	LACM	Fish	22006
GBIF	Gobiidae	Lythrypnus	Lythrypnus rhizophora (Heller & Snodgrass, 1903)	Ecuador	Playa Negra, Isla Floreana	Eastern Galapagos	Galapagos	Eastern-Tropical-Pacific	-1.27667	-90.495	1933-01-26T01:00Z	26	1	1933	LACM	Fish	22222
GBIF	Gobiidae	Lythrypnus	Lythrypnus rhizophora (Heller & Snodgrass, 1903)	Ecuador	Playa Negra, Isla Floreana	Eastern Galapagos	Galapagos	Eastern-Tropical-Pacific	-1.27667	-90.495	1938-01-23T01:00Z	23	1	1938	CAS	ICH	208790
GBIF	Gobiidae	Elacatinus	Elacatinus puncticulatus (Ginsburg, 1938)	Ecuador	Isla La Plata	Guayaquil	Tropical-East-Pacific	Eastern-Tropical-Pacific	-1.275	-81.075	1961-10-08T01:00Z	8	10	1961	UF	Fish	223470
CPUM	Gobiidae	Bathygobius	Bathygobius ramosus Ginsburg, 1947	Ecuador	Pozas de marea, Isla de la Plata	Guayaquil	Tropical-East-Pacific	Eastern-Tropical-Pacific	-1.27029	-81.063					Universidad Michoacana de San Nicolás de Hidalgo	Fish Collection of Universidad Michoacana de San Nicolás de Hidalgo	17374
CPUM	Gobiidae	Bathygobius	Bathygobius ramosus Ginsburg, 1947	Ecuador	Pozas de marea, Isla de la Plata	Guayaquil	Tropical-East-Pacific	Eastern-Tropical-Pacific	-1.27029	-81.063					Universidad Michoacana de San Nicolás de Hidalgo	Fish Collection of Universidad Michoacana de San Nicolás de Hidalgo	26263
CPUM	Gobiidae	Bathygobius	Bathygobius ramosus Ginsburg, 1947	Ecuador	Pozas de marea, Isla de la Plata	Guayaquil	Tropical-East-Pacific	Eastern-Tropical-Pacific	-1.27029	-81.063					Universidad Michoacana de San Nicolás de Hidalgo	Fish Collection of Universidad Michoacana de San Nicolás de Hidalgo	26318
CPUM	Gobiidae	Bathygobius	Bathygobius ramosus Ginsburg, 1947	Ecuador	Pozas de marea, Isla de la Plata	Guayaquil	Tropical-East-Pacific	Eastern-Tropical-Pacific	-1.27029	-81.063					Universidad Michoacana de San Nicolás de Hidalgo	Fish Collection of Universidad Michoacana de San Nicolás de Hidalgo	26317
CPUM	Gobiidae	Bathygobius	Bathygobius ramosus Ginsburg, 1947	Ecuador	Pozas de marea, Isla de la Plata	Guayaquil	Tropical-East-Pacific	Eastern-Tropical-Pacific	-1.27029	-81.063					Universidad Michoacana de San Nicolás de Hidalgo	Fish Collection of Universidad Michoacana de San Nicolás de Hidalgo	26320
CPUM	Gobiidae	Bathygobius	Bathygobius ramosus Ginsburg, 1947	Ecuador	Pozas de marea, Isla de la Plata	Guayaquil	Tropical-East-Pacific	Eastern-Tropical-Pacific	-1.27029	-81.063					Universidad Michoacana de San Nicolás de Hidalgo	Fish Collection of Universidad Michoacana de San Nicolás de Hidalgo	26319
CPUM	Gobiidae	Bathygobius	Bathygobius ramosus Ginsburg, 1947	Ecuador	Pozas de marea, Isla de la Plata	Guayaquil	Tropical-East-Pacific	Eastern-Tropical-Pacific	-1.27029	-81.063					Universidad Michoacana de San Nicolás de Hidalgo	Fish Collection of Universidad Michoacana de San Nicolás de Hidalgo	26322
GBIF	Gobiidae	Elacatinus	Elacatinus puncticulatus (Ginsburg, 1938)	Ecuador	Isla La Plata	Guayaquil	Tropical-East-Pacific	Eastern-Tropical-Pacific	-1.26667	-81.0833	1961-10-06T01:00Z	6	10	1961	UF	Fish	223471
GBIF	Gobiidae	Coryphopterus	Coryphopterus urospilus Ginsburg, 1938	Ecuador	Isla La Plata, NE	Guayaquil	Tropical-East-Pacific	Eastern-Tropical-Pacific	-1.26123	-81.0707	1961-10-03T01:00Z	3	10	1961	UF	Fish	142091
CPUM	Gobiidae	Elacatinus	Elacatinus puncticulatus (Ginsburg, 1938)	Ecuador	Punta de Isla La Plata	Guayaquil	Tropical-East-Pacific	Eastern-Tropical-Pacific	-1.25906	-81.0724					Universidad Michoacana de San Nicolás de Hidalgo	Fish Collection of Universidad Michoacana de San Nicolás de Hidalgo	26321
CPUM	Gobiidae	Elacatinus	Elacatinus puncticulatus (Ginsburg, 1938)	Ecuador	Punta de Isla La Plata	Guayaquil	Tropical-East-Pacific	Eastern-Tropical-Pacific	-1.25906	-81.0724					Universidad Michoacana de San Nicolás de Hidalgo	Fish Collection of Universidad Michoacana de San Nicolás de Hidalgo	26262
CPUM	Gobiidae	Elacatinus	Elacatinus puncticulatus (Ginsburg, 1938)	Ecuador	Punta de Isla La Plata	Guayaquil	Tropical-East-Pacific	Eastern-Tropical-Pacific	-1.25906	-81.0724					Universidad Michoacana de San Nicolás de Hidalgo	Fish Collection of Universidad Michoacana de San Nicolás de Hidalgo	26292
CPUM	Gobiidae	Elacatinus	Elacatinus puncticulatus (Ginsburg, 1938)	Ecuador	Punta de Isla La Plata	Guayaquil	Tropical-East-Pacific	Eastern-Tropical-Pacific	-1.25906	-81.0724					Universidad Michoacana de San Nicolás de Hidalgo	Fish Collection of Universidad Michoacana de San Nicolás de Hidalgo	26261
CPUM	Gobiidae	Elacatinus	Elacatinus puncticulatus (Ginsburg, 1938)	Ecuador	Punta de Isla La Plata	Guayaquil	Tropical-East-Pacific	Eastern-Tropical-Pacific	-1.25906	-81.0724					Universidad Michoacana de San Nicolás de Hidalgo	Fish Collection of Universidad Michoacana de San Nicolás de Hidalgo	26291
GBIF	Gobiidae	Lythrypnus	Lythrypnus dalli (Gilbert, 1890)	Ecuador	Isla La Plata, NW	Guayaquil	Tropical-East-Pacific	Eastern-Tropical-Pacific	-1.25833	-81.0833	1961-10-07T01:00Z	7	10	1961	UF	Fish	228283
GBIF	Gobiidae	Coryphopterus	Coryphopterus urospilus Ginsburg, 1938	Ecuador	Oficina Postal, Isla Floreana	Eastern Galapagos	Galapagos	Eastern-Tropical-Pacific	-1.23559	-90.4509	1933-01-28T01:00Z	28	1	1933	LACM	Fish	45621
GBIF	Gobiidae	Lythrypnus	Lythrypnus rhizophora (Heller & Snodgrass, 1903)	Ecuador	Oficina Postal, Isla Floreana	Eastern Galapagos	Galapagos	Eastern-Tropical-Pacific	-1.23517	-90.4511	1925-10-25T01:00Z	25	10	1925	ZMO	Pisc	J 6813
GBIF	Gobiidae	Lythrypnus	Lythrypnus rhizophora (Heller & Snodgrass, 1903)	Ecuador	Oficina Postal, Isla Floreana	Eastern Galapagos	Galapagos	Eastern-Tropical-Pacific	-1.23517	-90.4511	1925-09-20T01:00Z	20	9	1925	ZMO	Pisc	J 6821
GBIF	Gobiidae	Eleotrica	Eleotrica cableae Ginsburg, 1933	Ecuador	Bahía Cormorant	Eastern Galapagos	Galapagos	Eastern-Tropical-Pacific	-1.23356	-90.4181	1967-02-14T01:00Z	14	2	1967	LACM	Fish	52024
GBIF	Gobiidae	Lythrypnus	Lythrypnus rhizophora (Heller & Snodgrass, 1903)	Ecuador	Cerca de Oficina Postal, Isla Floreana	Eastern Galapagos	Galapagos	Eastern-Tropical-Pacific	-1.23275	-90.4526	1953-01-09T01:00Z	9	1	1953	LACM	Fish	49178
GBIF	Gobiidae	Lythrypnus	Lythrypnus gilberti (Heller & Snodgrass, 1903)	Ecuador	Cerca de Oficina Postal, Isla Floreana	Eastern Galapagos	Galapagos	Eastern-Tropical-Pacific	-1.22942	-90.4408	1938-01-23T01:00Z	23	1	1938	LACM	Fish	21921
GBIF	Gobiidae	Bathygobius	Bathygobius lineatus (Jenyns, 1841)	Ecuador	Oficina Postal	Eastern Galapagos	Galapagos	Eastern-Tropical-Pacific	-1.2291	-90.4472	1925-09-17T01:00Z	17	9	1925	ZMO	Pisc	J 6931
GBIF	Gobiidae	Bathygobius	Bathygobius lineatus (Jenyns, 1841)	Ecuador	Oficina Postal	Eastern Galapagos	Galapagos	Eastern-Tropical-Pacific	-1.2291	-90.4472	1925-09-20T01:00Z	20	9	1925	ZMO	Pisc	J 6823
GBIF	Gobiidae	Bathygobius	Bathygobius lineatus (Jenyns, 1841)	Ecuador	Oficina Postal	Eastern Galapagos	Galapagos	Eastern-Tropical-Pacific	-1.2291	-90.4472	1925-09-30T01:00Z	30	9	1925	ZMO	Pisc	J 6815
GBIF	Gobiidae	Bathygobius	Bathygobius lineatus (Jenyns, 1841)	Ecuador	Oficina Postal	Eastern Galapagos	Galapagos	Eastern-Tropical-Pacific	-1.2291	-90.4472					ZMO	Pisc	J 6798
GBIF	Gobiidae	Bathygobius	Bathygobius lineatus (Jenyns, 1841)	Ecuador	Oficina Postal	Eastern Galapagos	Galapagos	Eastern-Tropical-Pacific	-1.2291	-90.4472	1925-09-07T01:00Z	7	9	1925	ZMO	Pisc	J 6793
GBIF	Gobiidae	Bathygobius	Bathygobius lineatus (Jenyns, 1841)	Ecuador	Oficina Postal	Eastern Galapagos	Galapagos	Eastern-Tropical-Pacific	-1.2291	-90.4472	2002-01-16T01:00Z	16	1	2002	USNM	Fishes	408433
GBIF	Gobiidae	Bathygobius	Bathygobius lineatus (Jenyns, 1841)	Ecuador	Oficina Postal	Eastern Galapagos	Galapagos	Eastern-Tropical-Pacific	-1.2291	-90.4472	1938-07-27T01:00Z	27	7	1938	USNM	Fishes	107121
GBIF	Gobiidae	Lythrypnus	Lythrypnus gilberti (Heller & Snodgrass, 1903)	Ecuador	Oficina Postal, Isla Floreana	Eastern Galapagos	Galapagos	Eastern-Tropical-Pacific	-1.2243	-90.4657	1966-09-26T01:00Z	26	9	1966	USNM	Fishes	348727
GBIF	Gobiidae	Lythrypnus	Lythrypnus gilberti (Heller & Snodgrass, 1903)	Ecuador	Corona del Diablo, Isla Floreana	Eastern Galapagos	Galapagos	Eastern-Tropical-Pacific	-1.2234	-90.4037	2002-01-18T01:00Z	18	1	2002	CAS	ICH	214780
GBIF	Gobiidae	Bathygobius	Bathygobius lineatus (Jenyns, 1841)	Ecuador	Punta Cormorant	Eastern Galapagos	Galapagos	Eastern-Tropical-Pacific	-1.2202	-90.423	2002-01-16T01:00Z	16	1	2002	CAS	ICH	214891
GBIF	Gobiidae	Bathygobius	Bathygobius lineatus (Jenyns, 1841)	Ecuador	Punta Cormorant	Eastern Galapagos	Galapagos	Eastern-Tropical-Pacific	-1.2202	-90.423	2002-01-16T01:00Z	16	1	2002	CAS	ICH	214779
GBIF	Gobiidae	Coryphopterus	Coryphopterus urospilus Ginsburg, 1938	Ecuador	Bahía Cormorant, Isla Floreana	Eastern Galapagos	Galapagos	Eastern-Tropical-Pacific	-1.21667	-90.45	1967-02-14T01:00Z	14	2	1967	LACM	Fish	52024
GBIF	Gobiidae	Lythrypnus	Lythrypnus gilberti (Heller & Snodgrass, 1903)	Ecuador	Oficina Postal, Isla Floreana	Eastern Galapagos	Galapagos	Eastern-Tropical-Pacific	-1.216	-90.466	1966-09-26T01:00Z	26	9	1966	AM	Ichthyology	I.24415-001
GBIF	Gobiidae	Lythrypnus	Lythrypnus gilberti (Heller & Snodgrass, 1903)	Ecuador	Isla Tortuga, S de Isla Isabel	Eastern Galapagos	Galapagos	Eastern-Tropical-Pacific	-1.01615	-90.8723	2002-01-11T01:00Z	11	1	2002	CAS	ICH	214884
GBIF	Gobiidae	Bathygobius	Bathygobius ramosus Ginsburg, 1947	Ecuador	S de Manta	Guayaquil	Tropical-East-Pacific	Eastern-Tropical-Pacific	-0.962319	-80.8386	1935-01-20T01:00Z	20	1	1935	USNM	Fishes	133637
GBIF	Gobiidae	Lythrypnus	Lythrypnus rhizophora (Heller & Snodgrass, 1903)	Ecuador	Caleta Iguana, Isla Isabel	Western Galapagos	Galapagos	Eastern-Tropical-Pacific	-0.960797	-91.4538	1932-05-22T01:00Z	22	5	1932	CAS	ICH	5208
GBIF	Gobiidae	Lythrypnus	Lythrypnus rhizophora (Heller & Snodgrass, 1903)	Ecuador	Caleta Iguana, Isla Isabel	Western Galapagos	Galapagos	Eastern-Tropical-Pacific	-0.960797	-91.4538	1932-05-22T01:00Z	22	5	1932	CAS	ICH	5209
GBIF	Gobiidae	Lythrypnus	Lythrypnus rhizophora (Heller & Snodgrass, 1903)	Ecuador	Caleta Iguana, Isla Isabel	Western Galapagos	Galapagos	Eastern-Tropical-Pacific	-0.960797	-91.4538	1932-05-22T01:00Z	22	5	1932	CAS	ICH	5210
GBIF	Gobiidae	Lythrypnus	Lythrypnus rhizophora (Heller & Snodgrass, 1903)	Ecuador	Caleta Iguana, Isla Isabel	Western Galapagos	Galapagos	Eastern-Tropical-Pacific	-0.960797	-91.4538	1932-05-22T01:00Z	22	5	1932	CAS	ICH	5211
GBIF	Gobiidae	Lythrypnus	Lythrypnus rhizophora (Heller & Snodgrass, 1903)	Ecuador	Caleta Iguana, Isla Isabel	Western Galapagos	Galapagos	Eastern-Tropical-Pacific	-0.960797	-91.4538	1932-05-22T01:00Z	22	5	1932	CAS	ICH	5212
GBIF	Gobiidae	Lythrypnus	Lythrypnus rhizophora (Heller & Snodgrass, 1903)	Ecuador	Caleta Iguana, Isla Isabel	Western Galapagos	Galapagos	Eastern-Tropical-Pacific	-0.960797	-91.4538	1932-05-22T01:00Z	22	5	1932	CAS	ICH	5213
GBIF	Gobiidae	Lythrypnus	Lythrypnus rhizophora (Heller & Snodgrass, 1903)	Ecuador	Caleta Iguana, Isla Isabel	Western Galapagos	Galapagos	Eastern-Tropical-Pacific	-0.960797	-91.4538	1932-05-22T01:00Z	22	5	1932	CAS	ICH	5214
GBIF	Gobiidae	Lythrypnus	Lythrypnus rhizophora (Heller & Snodgrass, 1903)	Ecuador	Caleta Iguana, Isla Isabel	Western Galapagos	Galapagos	Eastern-Tropical-Pacific	-0.960797	-91.4538	1932-05-22T01:00Z	22	5	1932	CAS	ICH	5215
GBIF	Gobiidae	Lythrypnus	Lythrypnus rhizophora (Heller & Snodgrass, 1903)	Ecuador	Caleta Iguana, Isla Isabel	Western Galapagos	Galapagos	Eastern-Tropical-Pacific	-0.960797	-91.4538	1932-05-22T01:00Z	22	5	1932	CAS	ICH	5216
GBIF	Gobiidae	Lythrypnus	Lythrypnus rhizophora (Heller & Snodgrass, 1903)	Ecuador	Caleta Iguana, Isla Isabel	Western Galapagos	Galapagos	Eastern-Tropical-Pacific	-0.960797	-91.4538	1932-05-22T01:00Z	22	5	1932	CAS	ICH	5217
GBIF	Gobiidae	Lythrypnus	Lythrypnus rhizophora (Heller & Snodgrass, 1903)	Ecuador	Caleta Iguana, Isla Isabel	Western Galapagos	Galapagos	Eastern-Tropical-Pacific	-0.960797	-91.4538	1932-05-22T01:00Z	22	5	1932	CAS	ICH	5218
GBIF	Gobiidae	Lythrypnus	Lythrypnus rhizophora (Heller & Snodgrass, 1903)	Ecuador	Caleta Iguana, Isla Isabel	Western Galapagos	Galapagos	Eastern-Tropical-Pacific	-0.960797	-91.4538	1932-05-22T01:00Z	22	5	1932	CAS	ICH	5219
GBIF	Gobiidae	Lythrypnus	Lythrypnus rhizophora (Heller & Snodgrass, 1903)	Ecuador	Caleta Iguana, Isla Isabel	Western Galapagos	Galapagos	Eastern-Tropical-Pacific	-0.960797	-91.4538	1932-05-22T01:00Z	22	5	1932	CAS	ICH	5220
UCR	Gobiidae	Coryphopterus	Coryphopterus urospilus Ginsburg, 1938	Ecuador	Diferentes lugares de Galápagos	Eastern Galapagos	Galapagos	Eastern-Tropical-Pacific	-0.956364	-90.488					n/d	n/d	UCR 1573-7
UCR	Gobiidae	Lythrypnus	Lythrypnus gilberti (Heller & Snodgrass, 1903)	Ecuador	Diferentes lugares de Galápagos	Eastern Galapagos	Galapagos	Eastern-Tropical-Pacific	-0.956364	-90.488					n/d	n/d	UCR 770-3
UCR	Gobiidae	Lythrypnus	Lythrypnus gilberti (Heller & Snodgrass, 1903)	Ecuador	Diferentes lugares de Galápagos	Eastern Galapagos	Galapagos	Eastern-Tropical-Pacific	-0.956364	-90.488					n/d	n/d	UCR 598-23
CPUM	Gobiidae	Lythrypnus	Lythrypnus rhizophora (Heller & Snodgrass, 1903)	Ecuador	Diferentes lugares de Galápagos	Eastern Galapagos	Galapagos	Eastern-Tropical-Pacific	-0.956364	-90.488					Universidad Michoacana de San Nicolás de Hidalgo	Fish Collection of Universidad Michoacana de San Nicolás de Hidalgo	0741018
UCR	Gobiidae	Tigrigobius	Tigrigobius nesiotes (Bussing, 1990)	Ecuador	Diferentes lugares de Galápagos	Eastern Galapagos	Galapagos	Eastern-Tropical-Pacific	-0.956364	-90.488					n/d	n/d	UCR 1514-4
GBIF	Gobiidae	Microgobius	Microgobius cyclolepis Gilbert, 1890	Ecuador	Puerto de Manta	Guayaquil	Tropical-East-Pacific	Eastern-Tropical-Pacific	-0.941075	-80.7176	1978-11-12T01:00Z	12	11	1978	FMNH	Fishes	93373
GBIF	Gobiidae	Bollmannia	Bollmannia stigmatura Gilbert, 1892	Ecuador	N Manta	Guayaquil	Tropical-East-Pacific	Eastern-Tropical-Pacific	-0.927053	-80.6611	1966-09-12T01:00Z	12	9	1966	USNM	Fishes	341139
CPUM	Gobiidae	Bathygobius	Bathygobius lineatus (Jenyns, 1841)	Ecuador	Estero al lado de la Marina	Eastern Galapagos	Galapagos	Eastern-Tropical-Pacific	-0.903206	-89.6127					Universidad Michoacana de San Nicolás de Hidalgo	Fish Collection of Universidad Michoacana de San Nicolás de Hidalgo	17480
CPUM	Gobiidae	Bathygobius	Bathygobius lineatus (Jenyns, 1841)	Ecuador	Estero al lado de la Marina	Eastern Galapagos	Galapagos	Eastern-Tropical-Pacific	-0.903206	-89.6127					Universidad Michoacana de San Nicolás de Hidalgo	Fish Collection of Universidad Michoacana de San Nicolás de Hidalgo	17570
CPUM	Gobiidae	Bathygobius	Bathygobius lineatus (Jenyns, 1841)	Ecuador	Estero al lado de la Marina	Eastern Galapagos	Galapagos	Eastern-Tropical-Pacific	-0.903206	-89.6127					Universidad Michoacana de San Nicolás de Hidalgo	Fish Collection of Universidad Michoacana de San Nicolás de Hidalgo	17571
CPUM	Gobiidae	Bathygobius	Bathygobius lineatus (Jenyns, 1841)	Ecuador	Estero al lado de la Marina	Eastern Galapagos	Galapagos	Eastern-Tropical-Pacific	-0.903206	-89.6127					Universidad Michoacana de San Nicolás de Hidalgo	Fish Collection of Universidad Michoacana de San Nicolás de Hidalgo	17572
CPUM	Gobiidae	Bathygobius	Bathygobius lineatus (Jenyns, 1841)	Ecuador	Estero al lado de la Marina	Eastern Galapagos	Galapagos	Eastern-Tropical-Pacific	-0.903206	-89.6127					Universidad Michoacana de San Nicolás de Hidalgo	Fish Collection of Universidad Michoacana de San Nicolás de Hidalgo	24966
CPUM	Gobiidae	Bathygobius	Bathygobius lineatus (Jenyns, 1841)	Ecuador	Estero al lado de la Marina	Eastern Galapagos	Galapagos	Eastern-Tropical-Pacific	-0.903206	-89.6127					Universidad Michoacana de San Nicolás de Hidalgo	Fish Collection of Universidad Michoacana de San Nicolás de Hidalgo	25442
CPUM	Gobiidae	Bathygobius	Bathygobius lineatus (Jenyns, 1841)	Ecuador	Estero al lado de la Marina	Eastern Galapagos	Galapagos	Eastern-Tropical-Pacific	-0.903206	-89.6127					Universidad Michoacana de San Nicolás de Hidalgo	Fish Collection of Universidad Michoacana de San Nicolás de Hidalgo	25443
CPUM	Gobiidae	Bathygobius	Bathygobius lineatus (Jenyns, 1841)	Ecuador	Estero al lado de la Marina	Eastern Galapagos	Galapagos	Eastern-Tropical-Pacific	-0.903206	-89.6127					Universidad Michoacana de San Nicolás de Hidalgo	Fish Collection of Universidad Michoacana de San Nicolás de Hidalgo	25440
CPUM	Gobiidae	Bathygobius	Bathygobius lineatus (Jenyns, 1841)	Ecuador	Barco Hundido Karahua	Eastern Galapagos	Galapagos	Eastern-Tropical-Pacific	-0.8945	-89.6173					Universidad Michoacana de San Nicolás de Hidalgo	Fish Collection of Universidad Michoacana de San Nicolás de Hidalgo	25479
CPUM	Gobiidae	Lythrypnus	Lythrypnus gilberti (Heller & Snodgrass, 1903)	Ecuador	Barco Hundido Karahua	Eastern Galapagos	Galapagos	Eastern-Tropical-Pacific	-0.8945	-89.6173					Universidad Michoacana de San Nicolás de Hidalgo	Fish Collection of Universidad Michoacana de San Nicolás de Hidalgo	SC
CPUM	Gobiidae	Lythrypnus	Lythrypnus gilberti (Heller & Snodgrass, 1903)	Ecuador	Barco Hundido Karahua	Eastern Galapagos	Galapagos	Eastern-Tropical-Pacific	-0.8945	-89.6173					Universidad Michoacana de San Nicolás de Hidalgo	Fish Collection of Universidad Michoacana de San Nicolás de Hidalgo	SC
CPUM	Gobiidae	Lythrypnus	Lythrypnus gilberti (Heller & Snodgrass, 1903)	Ecuador	Barco Hundido Karahua	Eastern Galapagos	Galapagos	Eastern-Tropical-Pacific	-0.8945	-89.6173					Universidad Michoacana de San Nicolás de Hidalgo	Fish Collection of Universidad Michoacana de San Nicolás de Hidalgo	26145
CPUM	Gobiidae	Lythrypnus	Lythrypnus gilberti (Heller & Snodgrass, 1903)	Ecuador	Barco Hundido Karahua	Eastern Galapagos	Galapagos	Eastern-Tropical-Pacific	-0.8945	-89.6173					Universidad Michoacana de San Nicolás de Hidalgo	Fish Collection of Universidad Michoacana de San Nicolás de Hidalgo	25506
CPUM	Gobiidae	Lythrypnus	Lythrypnus gilberti (Heller & Snodgrass, 1903)	Ecuador	Barco Hundido Karahua	Eastern Galapagos	Galapagos	Eastern-Tropical-Pacific	-0.8945	-89.6173					Universidad Michoacana de San Nicolás de Hidalgo	Fish Collection of Universidad Michoacana de San Nicolás de Hidalgo	25480
CPUM	Gobiidae	Coryphopterus	Coryphopterus urospilus Ginsburg, 1938	Ecuador	Muelle Predial	Eastern Galapagos	Galapagos	Eastern-Tropical-Pacific	-0.893494	-89.6113					Universidad Michoacana de San Nicolás de Hidalgo	Fish Collection of Universidad Michoacana de San Nicolás de Hidalgo	25609
CPUM	Gobiidae	Coryphopterus	Coryphopterus urospilus Ginsburg, 1938	Ecuador	Muelle Predial	Eastern Galapagos	Galapagos	Eastern-Tropical-Pacific	-0.893494	-89.6113					Universidad Michoacana de San Nicolás de Hidalgo	Fish Collection of Universidad Michoacana de San Nicolás de Hidalgo	17322
CPUM	Gobiidae	Coryphopterus	Coryphopterus urospilus Ginsburg, 1938	Ecuador	Muelle Predial	Eastern Galapagos	Galapagos	Eastern-Tropical-Pacific	-0.893494	-89.6113					Universidad Michoacana de San Nicolás de Hidalgo	Fish Collection of Universidad Michoacana de San Nicolás de Hidalgo	17323
CPUM	Gobiidae	Coryphopterus	Coryphopterus urospilus Ginsburg, 1938	Ecuador	Muelle Predial	Eastern Galapagos	Galapagos	Eastern-Tropical-Pacific	-0.893494	-89.6113					Universidad Michoacana de San Nicolás de Hidalgo	Fish Collection of Universidad Michoacana de San Nicolás de Hidalgo	17324
CPUM	Gobiidae	Lythrypnus	Lythrypnus gilberti (Heller & Snodgrass, 1903)	Ecuador	Muelle Predial	Eastern Galapagos	Galapagos	Eastern-Tropical-Pacific	-0.893494	-89.6113					Universidad Michoacana de San Nicolás de Hidalgo	Fish Collection of Universidad Michoacana de San Nicolás de Hidalgo	SC
CPUM	Gobiidae	Lythrypnus	Lythrypnus gilberti (Heller & Snodgrass, 1903)	Ecuador	Muelle Predial	Eastern Galapagos	Galapagos	Eastern-Tropical-Pacific	-0.893494	-89.6113					Universidad Michoacana de San Nicolás de Hidalgo	Fish Collection of Universidad Michoacana de San Nicolás de Hidalgo	SC
CPUM	Gobiidae	Lythrypnus	Lythrypnus gilberti (Heller & Snodgrass, 1903)	Ecuador	Muelle Predial	Eastern Galapagos	Galapagos	Eastern-Tropical-Pacific	-0.893494	-89.6113					Universidad Michoacana de San Nicolás de Hidalgo	Fish Collection of Universidad Michoacana de San Nicolás de Hidalgo	SC
CPUM	Gobiidae	Lythrypnus	Lythrypnus gilberti (Heller & Snodgrass, 1903)	Ecuador	Muelle Predial	Eastern Galapagos	Galapagos	Eastern-Tropical-Pacific	-0.893494	-89.6113					Universidad Michoacana de San Nicolás de Hidalgo	Fish Collection of Universidad Michoacana de San Nicolás de Hidalgo	SC
CPUM	Gobiidae	Lythrypnus	Lythrypnus gilberti (Heller & Snodgrass, 1903)	Ecuador	Muelle Predial	Eastern Galapagos	Galapagos	Eastern-Tropical-Pacific	-0.893494	-89.6113					Universidad Michoacana de San Nicolás de Hidalgo	Fish Collection of Universidad Michoacana de San Nicolás de Hidalgo	SC
CPUM	Gobiidae	Lythrypnus	Lythrypnus gilberti (Heller & Snodgrass, 1903)	Ecuador	Muelle Predial	Eastern Galapagos	Galapagos	Eastern-Tropical-Pacific	-0.893494	-89.6113					Universidad Michoacana de San Nicolás de Hidalgo	Fish Collection of Universidad Michoacana de San Nicolás de Hidalgo	SC
CPUM	Gobiidae	Lythrypnus	Lythrypnus gilberti (Heller & Snodgrass, 1903)	Ecuador	Muelle Predial	Eastern Galapagos	Galapagos	Eastern-Tropical-Pacific	-0.893494	-89.6113					Universidad Michoacana de San Nicolás de Hidalgo	Fish Collection of Universidad Michoacana de San Nicolás de Hidalgo	17888
CPUM	Gobiidae	Lythrypnus	Lythrypnus gilberti (Heller & Snodgrass, 1903)	Ecuador	Muelle Predial	Eastern Galapagos	Galapagos	Eastern-Tropical-Pacific	-0.893494	-89.6113					Universidad Michoacana de San Nicolás de Hidalgo	Fish Collection of Universidad Michoacana de San Nicolás de Hidalgo	17321
CPUM	Gobiidae	Lythrypnus	Lythrypnus gilberti (Heller & Snodgrass, 1903)	Ecuador	Las tijeretas	Eastern Galapagos	Galapagos	Eastern-Tropical-Pacific	-0.892303	-89.6136					Universidad Michoacana de San Nicolás de Hidalgo	Fish Collection of Universidad Michoacana de San Nicolás de Hidalgo	SC
CPUM	Gobiidae	Lythrypnus	Lythrypnus gilberti (Heller & Snodgrass, 1903)	Ecuador	Las tijeretas	Eastern Galapagos	Galapagos	Eastern-Tropical-Pacific	-0.892303	-89.6136					Universidad Michoacana de San Nicolás de Hidalgo	Fish Collection of Universidad Michoacana de San Nicolás de Hidalgo	sc
CPUM	Gobiidae	Lythrypnus	Lythrypnus gilberti (Heller & Snodgrass, 1903)	Ecuador	Las tijeretas	Eastern Galapagos	Galapagos	Eastern-Tropical-Pacific	-0.892303	-89.6136					Universidad Michoacana de San Nicolás de Hidalgo	Fish Collection of Universidad Michoacana de San Nicolás de Hidalgo	sc
CPUM	Gobiidae	Lythrypnus	Lythrypnus gilberti (Heller & Snodgrass, 1903)	Ecuador	Las tijeretas	Eastern Galapagos	Galapagos	Eastern-Tropical-Pacific	-0.892303	-89.6136					Universidad Michoacana de San Nicolás de Hidalgo	Fish Collection of Universidad Michoacana de San Nicolás de Hidalgo	sc
CPUM	Gobiidae	Lythrypnus	Lythrypnus gilberti (Heller & Snodgrass, 1903)	Ecuador	Las tijeretas	Eastern Galapagos	Galapagos	Eastern-Tropical-Pacific	-0.892303	-89.6136					Universidad Michoacana de San Nicolás de Hidalgo	Fish Collection of Universidad Michoacana de San Nicolás de Hidalgo	sc
CPUM	Gobiidae	Lythrypnus	Lythrypnus gilberti (Heller & Snodgrass, 1903)	Ecuador	Las tijeretas	Eastern Galapagos	Galapagos	Eastern-Tropical-Pacific	-0.892303	-89.6136					Universidad Michoacana de San Nicolás de Hidalgo	Fish Collection of Universidad Michoacana de San Nicolás de Hidalgo	sc
CPUM	Gobiidae	Lythrypnus	Lythrypnus gilberti (Heller & Snodgrass, 1903)	Ecuador	Las tijeretas	Eastern Galapagos	Galapagos	Eastern-Tropical-Pacific	-0.892303	-89.6136					Universidad Michoacana de San Nicolás de Hidalgo	Fish Collection of Universidad Michoacana de San Nicolás de Hidalgo	sc
GBIF	Gobiidae	Lythrypnus	Lythrypnus rhizophora (Heller & Snodgrass, 1903)	Ecuador	Isla Santa Fé, SE	Eastern Galapagos	Galapagos	Eastern-Tropical-Pacific	-0.839574	-90.0342	1964-02-18T01:00Z	18	2	1964	CAS	ICH	23767
GBIF	Gobiidae	Lythrypnus	Lythrypnus gilberti (Heller & Snodgrass, 1903)	Ecuador	Isla Santa Fé, S	Eastern Galapagos	Galapagos	Eastern-Tropical-Pacific	-0.837831	-90.0628	1933-02-02T01:00Z	2	2	1933	LACM	Fish	21922
GBIF	Gobiidae	Bathygobius	Bathygobius lineatus (Jenyns, 1841)	Ecuador	Isla San Cristóbal	Eastern Galapagos	Galapagos	Eastern-Tropical-Pacific	-0.82078	-89.5156	1884-08-18T01:00Z	18	8	1884	USNM	Fishes	38295
GBIF	Gobiidae	Bathygobius	Bathygobius lineatus (Jenyns, 1841)	Ecuador	Isla San Cristóbal	Eastern Galapagos	Galapagos	Eastern-Tropical-Pacific	-0.82078	-89.5156	1905-01-07T01:00Z	7	1	1905	USNM	Fishes	65569
GBIF	Gobiidae	Bathygobius	Bathygobius lineatus (Jenyns, 1841)	Ecuador	Isla San Cristóbal	Eastern Galapagos	Galapagos	Eastern-Tropical-Pacific	-0.82078	-89.5156	1904-01-09T01:00Z	9	1	1904	USNM	Fishes	65572
GBIF	Gobiidae	Eleotrica	Eleotrica cableae Ginsburg, 1933	Ecuador	Isla San Cristóbal	Eastern Galapagos	Galapagos	Eastern-Tropical-Pacific	-0.82078	-89.5156	1905-01-07T01:00Z	7	1	1905	USNM	Fishes	65517
GBIF	Gobiidae	Eleotrica	Eleotrica cableae Ginsburg, 1933	Ecuador	Isla San Cristóbal	Eastern Galapagos	Galapagos	Eastern-Tropical-Pacific	-0.82078	-89.5156	1905-01-09T01:00Z	9	1	1905	USNM	Fishes	123193
GBIF	Gobiidae	Eleotrica	Eleotrica cableae Ginsburg, 1933	Ecuador	Isla San Cristóbal	Eastern Galapagos	Galapagos	Eastern-Tropical-Pacific	-0.820337	-89.5113	1904-09-06T01:00Z	6	9	1904	MCZ	Ich	29603
GBIF	Gobiidae	Lythrypnus	Lythrypnus gilberti (Heller & Snodgrass, 1903)	Ecuador	Isla Santa NE, S	Eastern Galapagos	Galapagos	Eastern-Tropical-Pacific	-0.816398	-90.0304	1955-11-26T01:00Z	26	11	1955	SIO	Marine Vertebrates	SIO 55-256
GBIF	Gobiidae	Lythrypnus	Lythrypnus gilberti (Heller & Snodgrass, 1903)	Ecuador	Isla Santa Fé	Eastern Galapagos	Galapagos	Eastern-Tropical-Pacific	-0.805211	-90.0379	1960-01-01T01:00Z			1960	SMF	Collection Pisces	5814
CPUM	Gobiidae	Bathygobius	Bathygobius lineatus (Jenyns, 1841)	Ecuador	Isla Santa Fé	Eastern Galapagos	Galapagos	Eastern-Tropical-Pacific	-0.804694	-90.0348					Universidad Michoacana de San Nicolás de Hidalgo	Fish Collection of Universidad Michoacana de San Nicolás de Hidalgo	24851
CPUM	Gobiidae	Bathygobius	Bathygobius lineatus (Jenyns, 1841)	Ecuador	Isla Santa Fé	Eastern Galapagos	Galapagos	Eastern-Tropical-Pacific	-0.804694	-90.0348					Universidad Michoacana de San Nicolás de Hidalgo	Fish Collection of Universidad Michoacana de San Nicolás de Hidalgo	25135
CPUM	Gobiidae	Bathygobius	Bathygobius lineatus (Jenyns, 1841)	Ecuador	Isla Santa Fé	Eastern Galapagos	Galapagos	Eastern-Tropical-Pacific	-0.804694	-90.0348					Universidad Michoacana de San Nicolás de Hidalgo	Fish Collection of Universidad Michoacana de San Nicolás de Hidalgo	25132
CPUM	Gobiidae	Bathygobius	Bathygobius lineatus (Jenyns, 1841)	Ecuador	Isla Santa Fé	Eastern Galapagos	Galapagos	Eastern-Tropical-Pacific	-0.804694	-90.0348					Universidad Michoacana de San Nicolás de Hidalgo	Fish Collection of Universidad Michoacana de San Nicolás de Hidalgo	25200
CPUM	Gobiidae	Bathygobius	Bathygobius lineatus (Jenyns, 1841)	Ecuador	Isla Santa Fé	Eastern Galapagos	Galapagos	Eastern-Tropical-Pacific	-0.804694	-90.0348					Universidad Michoacana de San Nicolás de Hidalgo	Fish Collection of Universidad Michoacana de San Nicolás de Hidalgo	25136
CPUM	Gobiidae	Bathygobius	Bathygobius lineatus (Jenyns, 1841)	Ecuador	Isla Santa Fé	Eastern Galapagos	Galapagos	Eastern-Tropical-Pacific	-0.804694	-90.0348					Universidad Michoacana de San Nicolás de Hidalgo	Fish Collection of Universidad Michoacana de San Nicolás de Hidalgo	25134
CPUM	Gobiidae	Bathygobius	Bathygobius lineatus (Jenyns, 1841)	Ecuador	Isla Santa Fé	Eastern Galapagos	Galapagos	Eastern-Tropical-Pacific	-0.804694	-90.0348					Universidad Michoacana de San Nicolás de Hidalgo	Fish Collection of Universidad Michoacana de San Nicolás de Hidalgo	25138
CPUM	Gobiidae	Bathygobius	Bathygobius lineatus (Jenyns, 1841)	Ecuador	Isla Santa Fé	Eastern Galapagos	Galapagos	Eastern-Tropical-Pacific	-0.804694	-90.0348					Universidad Michoacana de San Nicolás de Hidalgo	Fish Collection of Universidad Michoacana de San Nicolás de Hidalgo	25137
CPUM	Gobiidae	Bathygobius	Bathygobius lineatus (Jenyns, 1841)	Ecuador	Isla Santa Fé	Eastern Galapagos	Galapagos	Eastern-Tropical-Pacific	-0.804694	-90.0348					Universidad Michoacana de San Nicolás de Hidalgo	Fish Collection of Universidad Michoacana de San Nicolás de Hidalgo	25131
CPUM	Gobiidae	Bathygobius	Bathygobius lineatus (Jenyns, 1841)	Ecuador	Isla Santa Fé	Eastern Galapagos	Galapagos	Eastern-Tropical-Pacific	-0.804694	-90.0348					Universidad Michoacana de San Nicolás de Hidalgo	Fish Collection of Universidad Michoacana de San Nicolás de Hidalgo	25130
CPUM	Gobiidae	Bathygobius	Bathygobius lineatus (Jenyns, 1841)	Ecuador	Isla Santa Fé	Eastern Galapagos	Galapagos	Eastern-Tropical-Pacific	-0.804694	-90.0348					Universidad Michoacana de San Nicolás de Hidalgo	Fish Collection of Universidad Michoacana de San Nicolás de Hidalgo	25139
GBIF	Gobiidae	Coryphopterus	Coryphopterus urospilus Ginsburg, 1938	Ecuador	Isla Santa Fe (Barrington), NE	Eastern Galapagos	Galapagos	Eastern-Tropical-Pacific	-0.804431	-90.0379	1964-02-18T01:00Z	18	2	1964	LACM	Fish	8101
CPUM	Gobiidae	Lythrypnus	Lythrypnus gilberti (Heller & Snodgrass, 1903)	Ecuador	El Miedo	Eastern Galapagos	Galapagos	Eastern-Tropical-Pacific	-0.803922	-90.0355					Universidad Michoacana de San Nicolás de Hidalgo	Fish Collection of Universidad Michoacana de San Nicolás de Hidalgo	SC
CPUM	Gobiidae	Lythrypnus	Lythrypnus gilberti (Heller & Snodgrass, 1903)	Ecuador	El Miedo	Eastern Galapagos	Galapagos	Eastern-Tropical-Pacific	-0.803922	-90.0355					Universidad Michoacana de San Nicolás de Hidalgo	Fish Collection of Universidad Michoacana de San Nicolás de Hidalgo	18182
CPUM	Gobiidae	Lythrypnus	Lythrypnus gilberti (Heller & Snodgrass, 1903)	Ecuador	El Miedo	Eastern Galapagos	Galapagos	Eastern-Tropical-Pacific	-0.803922	-90.0355					Universidad Michoacana de San Nicolás de Hidalgo	Fish Collection of Universidad Michoacana de San Nicolás de Hidalgo	18181
CPUM	Gobiidae	Lythrypnus	Lythrypnus gilberti (Heller & Snodgrass, 1903)	Ecuador	El Miedo	Eastern Galapagos	Galapagos	Eastern-Tropical-Pacific	-0.803922	-90.0355					Universidad Michoacana de San Nicolás de Hidalgo	Fish Collection of Universidad Michoacana de San Nicolás de Hidalgo	18180
GBIF	Gobiidae	Coryphopterus	Coryphopterus urospilus Ginsburg, 1938	Ecuador	Isla Santa Fe (Barrington)	Eastern Galapagos	Galapagos	Eastern-Tropical-Pacific	-0.800516	-90.0508	1964-02-19T01:00Z	19	2	1964	LACM	Fish	8121
CPUM	Gobiidae	Bathygobius	Bathygobius lineatus (Jenyns, 1841)	Ecuador	El Manglito	Eastern Galapagos	Galapagos	Eastern-Tropical-Pacific	-0.799683	-89.4714					Universidad Michoacana de San Nicolás de Hidalgo	Fish Collection of Universidad Michoacana de San Nicolás de Hidalgo	n/d
CPUM	Gobiidae	Bathygobius	Bathygobius lineatus (Jenyns, 1841)	Ecuador	El Manglito	Eastern Galapagos	Galapagos	Eastern-Tropical-Pacific	-0.799683	-89.4714					Universidad Michoacana de San Nicolás de Hidalgo	Fish Collection of Universidad Michoacana de San Nicolás de Hidalgo	25453
CPUM	Gobiidae	Bathygobius	Bathygobius lineatus (Jenyns, 1841)	Ecuador	El Manglito	Eastern Galapagos	Galapagos	Eastern-Tropical-Pacific	-0.799683	-89.4714					Universidad Michoacana de San Nicolás de Hidalgo	Fish Collection of Universidad Michoacana de San Nicolás de Hidalgo	25458
CPUM	Gobiidae	Bathygobius	Bathygobius lineatus (Jenyns, 1841)	Ecuador	El Manglito	Eastern Galapagos	Galapagos	Eastern-Tropical-Pacific	-0.799683	-89.4714					Universidad Michoacana de San Nicolás de Hidalgo	Fish Collection of Universidad Michoacana de San Nicolás de Hidalgo	25457
CPUM	Gobiidae	Bathygobius	Bathygobius lineatus (Jenyns, 1841)	Ecuador	El Manglito	Eastern Galapagos	Galapagos	Eastern-Tropical-Pacific	-0.799683	-89.4714					Universidad Michoacana de San Nicolás de Hidalgo	Fish Collection of Universidad Michoacana de San Nicolás de Hidalgo	25459
CPUM	Gobiidae	Bathygobius	Bathygobius lineatus (Jenyns, 1841)	Ecuador	El Manglito	Eastern Galapagos	Galapagos	Eastern-Tropical-Pacific	-0.799683	-89.4714					Universidad Michoacana de San Nicolás de Hidalgo	Fish Collection of Universidad Michoacana de San Nicolás de Hidalgo	25451
CPUM	Gobiidae	Bathygobius	Bathygobius lineatus (Jenyns, 1841)	Ecuador	El Manglito	Eastern Galapagos	Galapagos	Eastern-Tropical-Pacific	-0.799683	-89.4714					Universidad Michoacana de San Nicolás de Hidalgo	Fish Collection of Universidad Michoacana de San Nicolás de Hidalgo	25450
CPUM	Gobiidae	Bathygobius	Bathygobius lineatus (Jenyns, 1841)	Ecuador	El Manglito	Eastern Galapagos	Galapagos	Eastern-Tropical-Pacific	-0.799683	-89.4714					Universidad Michoacana de San Nicolás de Hidalgo	Fish Collection of Universidad Michoacana de San Nicolás de Hidalgo	25454
CPUM	Gobiidae	Bathygobius	Bathygobius lineatus (Jenyns, 1841)	Ecuador	El Manglito	Eastern Galapagos	Galapagos	Eastern-Tropical-Pacific	-0.799683	-89.4714					Universidad Michoacana de San Nicolás de Hidalgo	Fish Collection of Universidad Michoacana de San Nicolás de Hidalgo	25452
CPUM	Gobiidae	Bathygobius	Bathygobius lineatus (Jenyns, 1841)	Ecuador	El Manglito	Eastern Galapagos	Galapagos	Eastern-Tropical-Pacific	-0.799683	-89.4714					Universidad Michoacana de San Nicolás de Hidalgo	Fish Collection of Universidad Michoacana de San Nicolás de Hidalgo	25455
CPUM	Gobiidae	Bathygobius	Bathygobius lineatus (Jenyns, 1841)	Ecuador	El Manglito	Eastern Galapagos	Galapagos	Eastern-Tropical-Pacific	-0.799683	-89.4714					Universidad Michoacana de San Nicolás de Hidalgo	Fish Collection of Universidad Michoacana de San Nicolás de Hidalgo	25456
CPUM	Gobiidae	Bathygobius	Bathygobius lineatus (Jenyns, 1841)	Ecuador	El Manglito	Eastern Galapagos	Galapagos	Eastern-Tropical-Pacific	-0.799683	-89.4714					Universidad Michoacana de San Nicolás de Hidalgo	Fish Collection of Universidad Michoacana de San Nicolás de Hidalgo	n/d
CPUM	Gobiidae	Bathygobius	Bathygobius lineatus (Jenyns, 1841)	Ecuador	El Manglito	Eastern Galapagos	Galapagos	Eastern-Tropical-Pacific	-0.799683	-89.4714					Universidad Michoacana de San Nicolás de Hidalgo	Fish Collection of Universidad Michoacana de San Nicolás de Hidalgo	n/d
CPUM	Gobiidae	Bathygobius	Bathygobius lineatus (Jenyns, 1841)	Ecuador	El Manglito	Eastern Galapagos	Galapagos	Eastern-Tropical-Pacific	-0.799683	-89.4714					Universidad Michoacana de San Nicolás de Hidalgo	Fish Collection of Universidad Michoacana de San Nicolás de Hidalgo	n/d
CPUM	Gobiidae	Bathygobius	Bathygobius lineatus (Jenyns, 1841)	Ecuador	El Manglito	Eastern Galapagos	Galapagos	Eastern-Tropical-Pacific	-0.799683	-89.4714					Universidad Michoacana de San Nicolás de Hidalgo	Fish Collection of Universidad Michoacana de San Nicolás de Hidalgo	n/d
CPUM	Gobiidae	Lythrypnus	Lythrypnus gilberti (Heller & Snodgrass, 1903)	Ecuador	León dormido	Eastern Galapagos	Galapagos	Eastern-Tropical-Pacific	-0.781917	-89.5217					Universidad Michoacana de San Nicolás de Hidalgo	Fish Collection of Universidad Michoacana de San Nicolás de Hidalgo	sc
GBIF	Gobiidae	Tigrigobius	Tigrigobius nesiotes (Bussing, 1990)	Ecuador	5 mi W de Bahía Academia	Eastern Galapagos	Galapagos	Eastern-Tropical-Pacific	-0.77622	-90.3994	1964-02-08T01:00Z	8	2	1964	LACM	Fish	25805
GBIF	Gobiidae	Lythrypnus	Lythrypnus rhizophora (Heller & Snodgrass, 1903)	Ecuador	5 mi. W de bahía Academia	Eastern Galapagos	Galapagos	Eastern-Tropical-Pacific	-0.774331	-90.3773	1964-02-08T01:00Z	8	2	1964	LACM	Fish	8021
GBIF	Gobiidae	Bathygobius	Bathygobius lineatus (Jenyns, 1841)	Ecuador	Bahía Tortuga	Eastern Galapagos	Galapagos	Eastern-Tropical-Pacific	-0.768054	-90.3321	1992-05-07T02:00Z	7	5	1992	LACM	Fish	45578
GBIF	Gobiidae	Lythrypnus	Lythrypnus rhizophora (Heller & Snodgrass, 1903)	Ecuador	Pozas de marea de Bahía Tortuga, Isla Santa cruz	Eastern Galapagos	Galapagos	Eastern-Tropical-Pacific	-0.767378	-90.3435	1966-05-17T01:00Z	17	5	1966	USNM	Fishes	348748
GBIF	Gobiidae	Lythrypnus	Lythrypnus rhizophora (Heller & Snodgrass, 1903)	Ecuador	Pozas de marea de Bahía Tortuga, Isla Santa cruz	Eastern Galapagos	Galapagos	Eastern-Tropical-Pacific	-0.767378	-90.3435	1966-05-18T01:00Z	18	5	1966	USNM	Fishes	348749
GBIF	Gobiidae	Lythrypnus	Lythrypnus rhizophora (Heller & Snodgrass, 1903)	Ecuador	Pozas de marea de Bahía Tortuga, Isla Santa cruz	Eastern Galapagos	Galapagos	Eastern-Tropical-Pacific	-0.767378	-90.3435	1966-05-18T01:00Z	18	5	1966	USNM	Fishes	348750
GBIF	Gobiidae	Lythrypnus	Lythrypnus rhizophora (Heller & Snodgrass, 1903)	Ecuador	Pozas de marea de Bahía Tortuga, Isla Santa cruz	Eastern Galapagos	Galapagos	Eastern-Tropical-Pacific	-0.767378	-90.3435	1966-05-18T01:00Z	18	5	1966	USNM	Fishes	348754
CPUM	Gobiidae	Coryphopterus	Coryphopterus urospilus Ginsburg, 1938	Ecuador	Bahía La Fé, al Oeste de Puerto Ayora	Eastern Galapagos	Galapagos	Eastern-Tropical-Pacific	-0.765917	-90.4121					Universidad Michoacana de San Nicolás de Hidalgo	Fish Collection of Universidad Michoacana de San Nicolás de Hidalgo	17409
CPUM	Gobiidae	Coryphopterus	Coryphopterus urospilus Ginsburg, 1938	Ecuador	Bahía La Fé, al Oeste de Puerto Ayora	Eastern Galapagos	Galapagos	Eastern-Tropical-Pacific	-0.765917	-90.4121					Universidad Michoacana de San Nicolás de Hidalgo	Fish Collection of Universidad Michoacana de San Nicolás de Hidalgo	17446
GBIF	Gobiidae	Coryphopterus	Coryphopterus urospilus Ginsburg, 1938	Ecuador	Bahia Acadèmica, Isla Santa Cruz	Eastern Galapagos	Galapagos	Eastern-Tropical-Pacific	-0.765278	-90.3458	1933-02-03T01:00Z	3	2	1933	LACM	Fish	45625
GBIF	Gobiidae	Lythrypnus	Lythrypnus gilberti (Heller & Snodgrass, 1903)	Ecuador	Pozas de Marea, Isla Santa Cruz	Eastern Galapagos	Galapagos	Eastern-Tropical-Pacific	-0.765155	-90.3451	1938-01-25T01:00Z	25	1	1938	LACM	Fish	23281
GBIF	Gobiidae	Lythrypnus	Lythrypnus rhizophora (Heller & Snodgrass, 1903)	Ecuador	Pozas de Marea, Isla Santa Cruz	Eastern Galapagos	Galapagos	Eastern-Tropical-Pacific	-0.765155	-90.3451	1938-01-25T01:00Z	25	1	1938	LACM	Fish	22003
GBIF	Gobiidae	Lythrypnus	Lythrypnus rhizophora (Heller & Snodgrass, 1903)	Ecuador	Pozas de Marea, Isla Santa Cruz	Eastern Galapagos	Galapagos	Eastern-Tropical-Pacific	-0.765155	-90.3451	1938-01-25T01:00Z	25	1	1938	CAS	ICH	208792
GBIF	Gobiidae	Coryphopterus	Coryphopterus urospilus Ginsburg, 1938	Ecuador	Bahia Tortuga, pozas de marea, S de Isla Santa Cruz	Eastern Galapagos	Galapagos	Eastern-Tropical-Pacific	-0.7647	-90.3414	1966-05-18T01:00Z	18	5	1966	USNM	Fishes	342493
GBIF	Gobiidae	Eleotrica	Eleotrica cableae Ginsburg, 1933	Ecuador	Pozas, Isla Tortuga	Eastern Galapagos	Galapagos	Eastern-Tropical-Pacific	-0.7647	-90.3414	1966-05-18T01:00Z	18	5	1966	USNM	Fishes	278977
GBIF	Gobiidae	Tigrigobius	Tigrigobius nesiotes (Bussing, 1990)	Ecuador	Bahía Tortuga	Eastern Galapagos	Galapagos	Eastern-Tropical-Pacific	-0.7647	-90.3414	1966-05-18T01:00Z	18	5	1966	USNM	Fishes	352873
CPUM	Gobiidae	Bathygobius	Bathygobius lineatus (Jenyns, 1841)	Ecuador	Playa Los perros	Eastern Galapagos	Galapagos	Eastern-Tropical-Pacific	-0.763961	-90.3076					Universidad Michoacana de San Nicolás de Hidalgo	Fish Collection of Universidad Michoacana de San Nicolás de Hidalgo	26323
CPUM	Gobiidae	Bathygobius	Bathygobius lineatus (Jenyns, 1841)	Ecuador	Playa Los perros	Eastern Galapagos	Galapagos	Eastern-Tropical-Pacific	-0.763961	-90.3076					Universidad Michoacana de San Nicolás de Hidalgo	Fish Collection of Universidad Michoacana de San Nicolás de Hidalgo	snc
CPUM	Gobiidae	Bathygobius	Bathygobius lineatus (Jenyns, 1841)	Ecuador	Playa Los perros	Eastern Galapagos	Galapagos	Eastern-Tropical-Pacific	-0.763961	-90.3076					Universidad Michoacana de San Nicolás de Hidalgo	Fish Collection of Universidad Michoacana de San Nicolás de Hidalgo	snc
CPUM	Gobiidae	Bathygobius	Bathygobius lineatus (Jenyns, 1841)	Ecuador	Playa Los perros	Eastern Galapagos	Galapagos	Eastern-Tropical-Pacific	-0.763961	-90.3076					Universidad Michoacana de San Nicolás de Hidalgo	Fish Collection of Universidad Michoacana de San Nicolás de Hidalgo	snc
CPUM	Gobiidae	Bathygobius	Bathygobius lineatus (Jenyns, 1841)	Ecuador	Playa Los perros	Eastern Galapagos	Galapagos	Eastern-Tropical-Pacific	-0.763961	-90.3076					Universidad Michoacana de San Nicolás de Hidalgo	Fish Collection of Universidad Michoacana de San Nicolás de Hidalgo	snc
CPUM	Gobiidae	Bathygobius	Bathygobius lineatus (Jenyns, 1841)	Ecuador	Playa Los perros	Eastern Galapagos	Galapagos	Eastern-Tropical-Pacific	-0.763961	-90.3076					Universidad Michoacana de San Nicolás de Hidalgo	Fish Collection of Universidad Michoacana de San Nicolás de Hidalgo	snc
CPUM	Gobiidae	Bathygobius	Bathygobius lineatus (Jenyns, 1841)	Ecuador	Playa Los perros	Eastern Galapagos	Galapagos	Eastern-Tropical-Pacific	-0.763961	-90.3076					Universidad Michoacana de San Nicolás de Hidalgo	Fish Collection of Universidad Michoacana de San Nicolás de Hidalgo	snc
CPUM	Gobiidae	Bathygobius	Bathygobius lineatus (Jenyns, 1841)	Ecuador	Playa Los perros	Eastern Galapagos	Galapagos	Eastern-Tropical-Pacific	-0.763961	-90.3076					Universidad Michoacana de San Nicolás de Hidalgo	Fish Collection of Universidad Michoacana de San Nicolás de Hidalgo	snc
CPUM	Gobiidae	Bathygobius	Bathygobius lineatus (Jenyns, 1841)	Ecuador	Playa Los perros	Eastern Galapagos	Galapagos	Eastern-Tropical-Pacific	-0.763961	-90.3076					Universidad Michoacana de San Nicolás de Hidalgo	Fish Collection of Universidad Michoacana de San Nicolás de Hidalgo	snc
CPUM	Gobiidae	Bathygobius	Bathygobius lineatus (Jenyns, 1841)	Ecuador	Playa Los perros	Eastern Galapagos	Galapagos	Eastern-Tropical-Pacific	-0.763961	-90.3076					Universidad Michoacana de San Nicolás de Hidalgo	Fish Collection of Universidad Michoacana de San Nicolás de Hidalgo	snc
CPUM	Gobiidae	Bathygobius	Bathygobius lineatus (Jenyns, 1841)	Ecuador	Playa Los perros	Eastern Galapagos	Galapagos	Eastern-Tropical-Pacific	-0.763961	-90.3076					Universidad Michoacana de San Nicolás de Hidalgo	Fish Collection of Universidad Michoacana de San Nicolás de Hidalgo	snc
CPUM	Gobiidae	Bathygobius	Bathygobius lineatus (Jenyns, 1841)	Ecuador	Playa Los perros	Eastern Galapagos	Galapagos	Eastern-Tropical-Pacific	-0.763961	-90.3076					Universidad Michoacana de San Nicolás de Hidalgo	Fish Collection of Universidad Michoacana de San Nicolás de Hidalgo	snc
CPUM	Gobiidae	Bathygobius	Bathygobius lineatus (Jenyns, 1841)	Ecuador	Playa Los perros	Eastern Galapagos	Galapagos	Eastern-Tropical-Pacific	-0.763961	-90.3076					Universidad Michoacana de San Nicolás de Hidalgo	Fish Collection of Universidad Michoacana de San Nicolás de Hidalgo	snc
CPUM	Gobiidae	Bathygobius	Bathygobius lineatus (Jenyns, 1841)	Ecuador	Playa Los perros	Eastern Galapagos	Galapagos	Eastern-Tropical-Pacific	-0.763961	-90.3076					Universidad Michoacana de San Nicolás de Hidalgo	Fish Collection of Universidad Michoacana de San Nicolás de Hidalgo	snc
CPUM	Gobiidae	Bathygobius	Bathygobius lineatus (Jenyns, 1841)	Ecuador	Playa Los perros	Eastern Galapagos	Galapagos	Eastern-Tropical-Pacific	-0.763961	-90.3076					Universidad Michoacana de San Nicolás de Hidalgo	Fish Collection of Universidad Michoacana de San Nicolás de Hidalgo	snc
CPUM	Gobiidae	Bathygobius	Bathygobius lineatus (Jenyns, 1841)	Ecuador	Playa Los perros	Eastern Galapagos	Galapagos	Eastern-Tropical-Pacific	-0.763961	-90.3076					Universidad Michoacana de San Nicolás de Hidalgo	Fish Collection of Universidad Michoacana de San Nicolás de Hidalgo	snc
CPUM	Gobiidae	Bathygobius	Bathygobius lineatus (Jenyns, 1841)	Ecuador	Playa Los perros	Eastern Galapagos	Galapagos	Eastern-Tropical-Pacific	-0.763961	-90.3076					Universidad Michoacana de San Nicolás de Hidalgo	Fish Collection of Universidad Michoacana de San Nicolás de Hidalgo	snc
CPUM	Gobiidae	Bathygobius	Bathygobius lineatus (Jenyns, 1841)	Ecuador	Playa Los perros	Eastern Galapagos	Galapagos	Eastern-Tropical-Pacific	-0.763961	-90.3076					Universidad Michoacana de San Nicolás de Hidalgo	Fish Collection of Universidad Michoacana de San Nicolás de Hidalgo	snc
CPUM	Gobiidae	Bathygobius	Bathygobius lineatus (Jenyns, 1841)	Ecuador	Playa Los perros	Eastern Galapagos	Galapagos	Eastern-Tropical-Pacific	-0.763961	-90.3076					Universidad Michoacana de San Nicolás de Hidalgo	Fish Collection of Universidad Michoacana de San Nicolás de Hidalgo	snc
CPUM	Gobiidae	Bathygobius	Bathygobius lineatus (Jenyns, 1841)	Ecuador	Playa Los perros	Eastern Galapagos	Galapagos	Eastern-Tropical-Pacific	-0.763961	-90.3076					Universidad Michoacana de San Nicolás de Hidalgo	Fish Collection of Universidad Michoacana de San Nicolás de Hidalgo	snc
CPUM	Gobiidae	Bathygobius	Bathygobius lineatus (Jenyns, 1841)	Ecuador	Playa Los perros	Eastern Galapagos	Galapagos	Eastern-Tropical-Pacific	-0.763961	-90.3076					Universidad Michoacana de San Nicolás de Hidalgo	Fish Collection of Universidad Michoacana de San Nicolás de Hidalgo	snc
CPUM	Gobiidae	Bathygobius	Bathygobius lineatus (Jenyns, 1841)	Ecuador	Playa Los perros	Eastern Galapagos	Galapagos	Eastern-Tropical-Pacific	-0.763961	-90.3076					Universidad Michoacana de San Nicolás de Hidalgo	Fish Collection of Universidad Michoacana de San Nicolás de Hidalgo	sc
CPUM	Gobiidae	Bathygobius	Bathygobius lineatus (Jenyns, 1841)	Ecuador	Playa Los perros	Eastern Galapagos	Galapagos	Eastern-Tropical-Pacific	-0.763961	-90.3076					Universidad Michoacana de San Nicolás de Hidalgo	Fish Collection of Universidad Michoacana de San Nicolás de Hidalgo	snc
CPUM	Gobiidae	Bathygobius	Bathygobius lineatus (Jenyns, 1841)	Ecuador	Playa Los perros	Eastern Galapagos	Galapagos	Eastern-Tropical-Pacific	-0.763961	-90.3076					Universidad Michoacana de San Nicolás de Hidalgo	Fish Collection of Universidad Michoacana de San Nicolás de Hidalgo	snc
CPUM	Gobiidae	Bathygobius	Bathygobius lineatus (Jenyns, 1841)	Ecuador	Playa Los perros	Eastern Galapagos	Galapagos	Eastern-Tropical-Pacific	-0.763961	-90.3076					Universidad Michoacana de San Nicolás de Hidalgo	Fish Collection of Universidad Michoacana de San Nicolás de Hidalgo	snc
CPUM	Gobiidae	Bathygobius	Bathygobius lineatus (Jenyns, 1841)	Ecuador	Playa Los perros	Eastern Galapagos	Galapagos	Eastern-Tropical-Pacific	-0.763961	-90.3076					Universidad Michoacana de San Nicolás de Hidalgo	Fish Collection of Universidad Michoacana de San Nicolás de Hidalgo	snc
CPUM	Gobiidae	Bathygobius	Bathygobius lineatus (Jenyns, 1841)	Ecuador	Playa Los perros	Eastern Galapagos	Galapagos	Eastern-Tropical-Pacific	-0.763961	-90.3076					Universidad Michoacana de San Nicolás de Hidalgo	Fish Collection of Universidad Michoacana de San Nicolás de Hidalgo	snc
CPUM	Gobiidae	Bathygobius	Bathygobius lineatus (Jenyns, 1841)	Ecuador	Playa Los perros	Eastern Galapagos	Galapagos	Eastern-Tropical-Pacific	-0.763961	-90.3076					Universidad Michoacana de San Nicolás de Hidalgo	Fish Collection of Universidad Michoacana de San Nicolás de Hidalgo	snc
CPUM	Gobiidae	Bathygobius	Bathygobius lineatus (Jenyns, 1841)	Ecuador	Playa Los perros	Eastern Galapagos	Galapagos	Eastern-Tropical-Pacific	-0.763961	-90.3076					Universidad Michoacana de San Nicolás de Hidalgo	Fish Collection of Universidad Michoacana de San Nicolás de Hidalgo	snc
CPUM	Gobiidae	Bathygobius	Bathygobius lineatus (Jenyns, 1841)	Ecuador	Playa Los perros	Eastern Galapagos	Galapagos	Eastern-Tropical-Pacific	-0.763961	-90.3076					Universidad Michoacana de San Nicolás de Hidalgo	Fish Collection of Universidad Michoacana de San Nicolás de Hidalgo	snc
CPUM	Gobiidae	Bathygobius	Bathygobius lineatus (Jenyns, 1841)	Ecuador	Playa Los perros	Eastern Galapagos	Galapagos	Eastern-Tropical-Pacific	-0.763961	-90.3076					Universidad Michoacana de San Nicolás de Hidalgo	Fish Collection of Universidad Michoacana de San Nicolás de Hidalgo	snc
CPUM	Gobiidae	Bathygobius	Bathygobius lineatus (Jenyns, 1841)	Ecuador	Playa Los perros	Eastern Galapagos	Galapagos	Eastern-Tropical-Pacific	-0.763961	-90.3076					Universidad Michoacana de San Nicolás de Hidalgo	Fish Collection of Universidad Michoacana de San Nicolás de Hidalgo	snc
CPUM	Gobiidae	Bathygobius	Bathygobius lineatus (Jenyns, 1841)	Ecuador	Playa Los perros	Eastern Galapagos	Galapagos	Eastern-Tropical-Pacific	-0.763961	-90.3076					Universidad Michoacana de San Nicolás de Hidalgo	Fish Collection of Universidad Michoacana de San Nicolás de Hidalgo	snc
CPUM	Gobiidae	Bathygobius	Bathygobius lineatus (Jenyns, 1841)	Ecuador	Playa Los perros	Eastern Galapagos	Galapagos	Eastern-Tropical-Pacific	-0.763961	-90.3076					Universidad Michoacana de San Nicolás de Hidalgo	Fish Collection of Universidad Michoacana de San Nicolás de Hidalgo	snc
CPUM	Gobiidae	Bathygobius	Bathygobius lineatus (Jenyns, 1841)	Ecuador	Playa Los perros	Eastern Galapagos	Galapagos	Eastern-Tropical-Pacific	-0.763961	-90.3076					Universidad Michoacana de San Nicolás de Hidalgo	Fish Collection of Universidad Michoacana de San Nicolás de Hidalgo	n/d
CPUM	Gobiidae	Bathygobius	Bathygobius lineatus (Jenyns, 1841)	Ecuador	Playa Los perros	Eastern Galapagos	Galapagos	Eastern-Tropical-Pacific	-0.763961	-90.3076					Universidad Michoacana de San Nicolás de Hidalgo	Fish Collection of Universidad Michoacana de San Nicolás de Hidalgo	25236
CPUM	Gobiidae	Bathygobius	Bathygobius lineatus (Jenyns, 1841)	Ecuador	Playa Los perros	Eastern Galapagos	Galapagos	Eastern-Tropical-Pacific	-0.763961	-90.3076					Universidad Michoacana de San Nicolás de Hidalgo	Fish Collection of Universidad Michoacana de San Nicolás de Hidalgo	25234
CPUM	Gobiidae	Bathygobius	Bathygobius lineatus (Jenyns, 1841)	Ecuador	Playa Los perros	Eastern Galapagos	Galapagos	Eastern-Tropical-Pacific	-0.763961	-90.3076					Universidad Michoacana de San Nicolás de Hidalgo	Fish Collection of Universidad Michoacana de San Nicolás de Hidalgo	25241
CPUM	Gobiidae	Bathygobius	Bathygobius lineatus (Jenyns, 1841)	Ecuador	Playa Los perros	Eastern Galapagos	Galapagos	Eastern-Tropical-Pacific	-0.763961	-90.3076					Universidad Michoacana de San Nicolás de Hidalgo	Fish Collection of Universidad Michoacana de San Nicolás de Hidalgo	25242
CPUM	Gobiidae	Bathygobius	Bathygobius lineatus (Jenyns, 1841)	Ecuador	Playa Los perros	Eastern Galapagos	Galapagos	Eastern-Tropical-Pacific	-0.763961	-90.3076					Universidad Michoacana de San Nicolás de Hidalgo	Fish Collection of Universidad Michoacana de San Nicolás de Hidalgo	25240
CPUM	Gobiidae	Bathygobius	Bathygobius lineatus (Jenyns, 1841)	Ecuador	Playa Los perros	Eastern Galapagos	Galapagos	Eastern-Tropical-Pacific	-0.763961	-90.3076					Universidad Michoacana de San Nicolás de Hidalgo	Fish Collection of Universidad Michoacana de San Nicolás de Hidalgo	25239
CPUM	Gobiidae	Bathygobius	Bathygobius lineatus (Jenyns, 1841)	Ecuador	Playa Los perros	Eastern Galapagos	Galapagos	Eastern-Tropical-Pacific	-0.763961	-90.3076					Universidad Michoacana de San Nicolás de Hidalgo	Fish Collection of Universidad Michoacana de San Nicolás de Hidalgo	25238
CPUM	Gobiidae	Bathygobius	Bathygobius lineatus (Jenyns, 1841)	Ecuador	Playa Los perros	Eastern Galapagos	Galapagos	Eastern-Tropical-Pacific	-0.763961	-90.3076					Universidad Michoacana de San Nicolás de Hidalgo	Fish Collection of Universidad Michoacana de San Nicolás de Hidalgo	25233
CPUM	Gobiidae	Bathygobius	Bathygobius lineatus (Jenyns, 1841)	Ecuador	Playa Los perros	Eastern Galapagos	Galapagos	Eastern-Tropical-Pacific	-0.763961	-90.3076					Universidad Michoacana de San Nicolás de Hidalgo	Fish Collection of Universidad Michoacana de San Nicolás de Hidalgo	25174
CPUM	Gobiidae	Lythrypnus	Lythrypnus rhizophora (Heller & Snodgrass, 1903)	Ecuador	Playa Los perros	Eastern Galapagos	Galapagos	Eastern-Tropical-Pacific	-0.763961	-90.3076					Universidad Michoacana de San Nicolás de Hidalgo	Fish Collection of Universidad Michoacana de San Nicolás de Hidalgo	25187
CPUM	Gobiidae	Lythrypnus	Lythrypnus rhizophora (Heller & Snodgrass, 1903)	Ecuador	Playa Los perros	Eastern Galapagos	Galapagos	Eastern-Tropical-Pacific	-0.763961	-90.3076					Universidad Michoacana de San Nicolás de Hidalgo	Fish Collection of Universidad Michoacana de San Nicolás de Hidalgo	25188
CPUM	Gobiidae	Lythrypnus	Lythrypnus rhizophora (Heller & Snodgrass, 1903)	Ecuador	Playa Los perros	Eastern Galapagos	Galapagos	Eastern-Tropical-Pacific	-0.763961	-90.3076					Universidad Michoacana de San Nicolás de Hidalgo	Fish Collection of Universidad Michoacana de San Nicolás de Hidalgo	25189
CPUM	Gobiidae	Lythrypnus	Lythrypnus rhizophora (Heller & Snodgrass, 1903)	Ecuador	Playa Los perros	Eastern Galapagos	Galapagos	Eastern-Tropical-Pacific	-0.763961	-90.3076					Universidad Michoacana de San Nicolás de Hidalgo	Fish Collection of Universidad Michoacana de San Nicolás de Hidalgo	25202
CPUM	Gobiidae	Lythrypnus	Lythrypnus rhizophora (Heller & Snodgrass, 1903)	Ecuador	Playa Los perros	Eastern Galapagos	Galapagos	Eastern-Tropical-Pacific	-0.763961	-90.3076					Universidad Michoacana de San Nicolás de Hidalgo	Fish Collection of Universidad Michoacana de San Nicolás de Hidalgo	25237
CPUM	Gobiidae	Lythrypnus	Lythrypnus rhizophora (Heller & Snodgrass, 1903)	Ecuador	Playa Los perros	Eastern Galapagos	Galapagos	Eastern-Tropical-Pacific	-0.763961	-90.3076					Universidad Michoacana de San Nicolás de Hidalgo	Fish Collection of Universidad Michoacana de San Nicolás de Hidalgo	26186
GBIF	Gobiidae	Bathygobius	Bathygobius lineatus (Jenyns, 1841)	Ecuador	Bahía Tortuga	Eastern Galapagos	Galapagos	Eastern-Tropical-Pacific	-0.763333	-90.3417	1966-05-17T01:00Z	17	5	1966	MCZ	Ich	58108
GBIF	Gobiidae	Coryphopterus	Coryphopterus urospilus Ginsburg, 1938	Ecuador	Bahia Tortuga, Isla Santa Cruz	Eastern Galapagos	Galapagos	Eastern-Tropical-Pacific	-0.7631	-90.3417	1966-05-17T01:00Z	17	5	1966	USNM	Fishes	342496
GBIF	Gobiidae	Bathygobius	Bathygobius lineatus (Jenyns, 1841)	Ecuador	Bahía Academia	Eastern Galapagos	Galapagos	Eastern-Tropical-Pacific	-0.761214	-90.2782	2001-10-11T02:00Z	11	10	2001	FishBase	Occurrence	SIO 02- 29
GBIF	Gobiidae	Eleotrica	Eleotrica cableae Ginsburg, 1933	Ecuador	Bahía Academia	Eastern Galapagos	Galapagos	Eastern-Tropical-Pacific	-0.761214	-90.2782	1964-02-12T01:00Z	12	2	1964	FishBase	Occurrence	SIO 64-1008
GBIF	Gobiidae	Lythrypnus	Lythrypnus gilberti (Heller & Snodgrass, 1903)	Ecuador	Isla Camano, S de bahía Academia	Eastern Galapagos	Galapagos	Eastern-Tropical-Pacific	-0.760956	-90.2793	1992-05-08T02:00Z	8	5	1992	LACM	Fish	45581
GBIF	Gobiidae	Lythrypnus	Lythrypnus rhizophora (Heller & Snodgrass, 1903)	Ecuador	Isla Camano, S de bahía Academia	Eastern Galapagos	Galapagos	Eastern-Tropical-Pacific	-0.760956	-90.2793	1992-05-08T02:00Z	8	5	1992	LACM	Fish	45581
GBIF	Gobiidae	Bathygobius	Bathygobius lineatus (Jenyns, 1841)	Ecuador	bahía Academia	Eastern Galapagos	Galapagos	Eastern-Tropical-Pacific	-0.758063	-90.2794	1938-01-25T01:00Z	25	1	1938	LACM	Fish	21964
GBIF	Gobiidae	Eleotrica	Eleotrica cableae Ginsburg, 1933	Ecuador	bahía Academia	Eastern Galapagos	Galapagos	Eastern-Tropical-Pacific	-0.758063	-90.2794	1938-01-25T01:00Z	25	1	1938	LACM	Fish	20049
GBIF	Gobiidae	Coryphopterus	Coryphopterus urospilus Ginsburg, 1938	Ecuador	Bahia Academia, W, Isla Santa Cruz	Eastern Galapagos	Galapagos	Eastern-Tropical-Pacific	-0.757717	-90.3057	1964-02-07T01:00Z	7	2	1964	LACM	Fish	8008
GBIF	Gobiidae	Eleotrica	Eleotrica cableae Ginsburg, 1933	Ecuador	bahía Academia	Eastern Galapagos	Galapagos	Eastern-Tropical-Pacific	-0.757372	-90.3111	1964-02-16T01:00Z	16	2	1964	LACM	Fish	8065
GBIF	Gobiidae	Eleotrica	Eleotrica cableae Ginsburg, 1933	Ecuador	bahía Academia	Eastern Galapagos	Galapagos	Eastern-Tropical-Pacific	-0.757372	-90.3111	1964-02-07T01:00Z	7	2	1964	LACM	Fish	8007
GBIF	Gobiidae	Bathygobius	Bathygobius lineatus (Jenyns, 1841)	Ecuador	Bahía Academia	Eastern Galapagos	Galapagos	Eastern-Tropical-Pacific	-0.756928	-90.3092	1964-02-13T01:00Z	13	2	1964	SIO	Marine Vertebrates	SIO 64-1009
GBIF	Gobiidae	Eleotrica	Eleotrica cableae Ginsburg, 1933	Ecuador	Bahía Academia	Eastern Galapagos	Galapagos	Eastern-Tropical-Pacific	-0.756928	-90.3092	1964-02-23T01:00Z	23	2	1964	SIO	Marine Vertebrates	SIO 64-1016
GBIF	Gobiidae	Eleotrica	Eleotrica cableae Ginsburg, 1933	Ecuador	Bahía Academia	Eastern Galapagos	Galapagos	Eastern-Tropical-Pacific	-0.756928	-90.3092	1964-02-12T01:00Z	12	2	1964	SIO	Marine Vertebrates	SIO 64-1008
GBIF	Gobiidae	Eleotrica	Eleotrica cableae Ginsburg, 1933	Ecuador	bahía Academia, pozas	Eastern Galapagos	Galapagos	Eastern-Tropical-Pacific	-0.753889	-90.3364	1938-01-25T01:00Z	25	1	1938	CAS	SU (ICH)	37537
GBIF	Gobiidae	Lythrypnus	Lythrypnus rhizophora (Heller & Snodgrass, 1903)	Ecuador	Bahía Academia, Isla Santa Cruz	Eastern Galapagos	Galapagos	Eastern-Tropical-Pacific	-0.7537	-90.3048	1966-05-17T01:00Z	17	5	1966	AM	Ichthyology	I.24414-001
GBIF	Gobiidae	Lythrypnus	Lythrypnus rhizophora (Heller & Snodgrass, 1903)	Ecuador	Pozas de marea, Isla Santa Cruz	Eastern Galapagos	Galapagos	Eastern-Tropical-Pacific	-0.7528	-90.3105	1932-05-04T01:00Z	4	5	1932	CAS	ICH	2758
CPUM	Gobiidae	Bathygobius	Bathygobius lineatus (Jenyns, 1841)	Ecuador	Bahía Cartago	Eastern Galapagos	Galapagos	Eastern-Tropical-Pacific	-0.751444	-90.78					Universidad Michoacana de San Nicolás de Hidalgo	Fish Collection of Universidad Michoacana de San Nicolás de Hidalgo	snc
CPUM	Gobiidae	Bathygobius	Bathygobius lineatus (Jenyns, 1841)	Ecuador	Bahía Cartago	Eastern Galapagos	Galapagos	Eastern-Tropical-Pacific	-0.751444	-90.78					Universidad Michoacana de San Nicolás de Hidalgo	Fish Collection of Universidad Michoacana de San Nicolás de Hidalgo	25365
CPUM	Gobiidae	Bathygobius	Bathygobius lineatus (Jenyns, 1841)	Ecuador	Bahía Cartago	Eastern Galapagos	Galapagos	Eastern-Tropical-Pacific	-0.751444	-90.78					Universidad Michoacana de San Nicolás de Hidalgo	Fish Collection of Universidad Michoacana de San Nicolás de Hidalgo	25403
CPUM	Gobiidae	Bathygobius	Bathygobius lineatus (Jenyns, 1841)	Ecuador	Bahía Cartago	Eastern Galapagos	Galapagos	Eastern-Tropical-Pacific	-0.751444	-90.78					Universidad Michoacana de San Nicolás de Hidalgo	Fish Collection of Universidad Michoacana de San Nicolás de Hidalgo	25360
CPUM	Gobiidae	Bathygobius	Bathygobius lineatus (Jenyns, 1841)	Ecuador	Bahía Cartago	Eastern Galapagos	Galapagos	Eastern-Tropical-Pacific	-0.751444	-90.78					Universidad Michoacana de San Nicolás de Hidalgo	Fish Collection of Universidad Michoacana de San Nicolás de Hidalgo	25357
CPUM	Gobiidae	Bathygobius	Bathygobius lineatus (Jenyns, 1841)	Ecuador	Bahía Cartago	Eastern Galapagos	Galapagos	Eastern-Tropical-Pacific	-0.751444	-90.78					Universidad Michoacana de San Nicolás de Hidalgo	Fish Collection of Universidad Michoacana de San Nicolás de Hidalgo	25358
CPUM	Gobiidae	Bathygobius	Bathygobius lineatus (Jenyns, 1841)	Ecuador	Bahía Cartago	Eastern Galapagos	Galapagos	Eastern-Tropical-Pacific	-0.751444	-90.78					Universidad Michoacana de San Nicolás de Hidalgo	Fish Collection of Universidad Michoacana de San Nicolás de Hidalgo	25361
CPUM	Gobiidae	Bathygobius	Bathygobius lineatus (Jenyns, 1841)	Ecuador	Bahía Cartago	Eastern Galapagos	Galapagos	Eastern-Tropical-Pacific	-0.751444	-90.78					Universidad Michoacana de San Nicolás de Hidalgo	Fish Collection of Universidad Michoacana de San Nicolás de Hidalgo	25364
CPUM	Gobiidae	Bathygobius	Bathygobius lineatus (Jenyns, 1841)	Ecuador	Bahía Cartago	Eastern Galapagos	Galapagos	Eastern-Tropical-Pacific	-0.751444	-90.78					Universidad Michoacana de San Nicolás de Hidalgo	Fish Collection of Universidad Michoacana de San Nicolás de Hidalgo	25359
CPUM	Gobiidae	Bathygobius	Bathygobius lineatus (Jenyns, 1841)	Ecuador	Bahía Cartago	Eastern Galapagos	Galapagos	Eastern-Tropical-Pacific	-0.751444	-90.78					Universidad Michoacana de San Nicolás de Hidalgo	Fish Collection of Universidad Michoacana de San Nicolás de Hidalgo	25404
CPUM	Gobiidae	Bathygobius	Bathygobius lineatus (Jenyns, 1841)	Ecuador	Bahía Cartago	Eastern Galapagos	Galapagos	Eastern-Tropical-Pacific	-0.751444	-90.78					Universidad Michoacana de San Nicolás de Hidalgo	Fish Collection of Universidad Michoacana de San Nicolás de Hidalgo	25362
CPUM	Gobiidae	Bathygobius	Bathygobius lineatus (Jenyns, 1841)	Ecuador	Bahía Cartago	Eastern Galapagos	Galapagos	Eastern-Tropical-Pacific	-0.751444	-90.78					Universidad Michoacana de San Nicolás de Hidalgo	Fish Collection of Universidad Michoacana de San Nicolás de Hidalgo	25363
CPUM	Gobiidae	Bathygobius	Bathygobius lineatus (Jenyns, 1841)	Ecuador	Bahía Cartago	Eastern Galapagos	Galapagos	Eastern-Tropical-Pacific	-0.751444	-90.78					Universidad Michoacana de San Nicolás de Hidalgo	Fish Collection of Universidad Michoacana de San Nicolás de Hidalgo	25366
CPUM	Gobiidae	Bathygobius	Bathygobius lineatus (Jenyns, 1841)	Ecuador	Bahía Cartago	Eastern Galapagos	Galapagos	Eastern-Tropical-Pacific	-0.751444	-90.78					Universidad Michoacana de San Nicolás de Hidalgo	Fish Collection of Universidad Michoacana de San Nicolás de Hidalgo	25289
CPUM	Gobiidae	Bathygobius	Bathygobius lineatus (Jenyns, 1841)	Ecuador	Bahía Cartago	Eastern Galapagos	Galapagos	Eastern-Tropical-Pacific	-0.751444	-90.78					Universidad Michoacana de San Nicolás de Hidalgo	Fish Collection of Universidad Michoacana de San Nicolás de Hidalgo	sc
CPUM	Gobiidae	Lythrypnus	Lythrypnus gilberti (Heller & Snodgrass, 1903)	Ecuador	Bahía Cartago	Eastern Galapagos	Galapagos	Eastern-Tropical-Pacific	-0.751444	-90.78					Universidad Michoacana de San Nicolás de Hidalgo	Fish Collection of Universidad Michoacana de San Nicolás de Hidalgo	sc
CPUM	Gobiidae	Lythrypnus	Lythrypnus gilberti (Heller & Snodgrass, 1903)	Ecuador	Bahía Cartago	Eastern Galapagos	Galapagos	Eastern-Tropical-Pacific	-0.751444	-90.78					Universidad Michoacana de San Nicolás de Hidalgo	Fish Collection of Universidad Michoacana de San Nicolás de Hidalgo	sc
CPUM	Gobiidae	Lythrypnus	Lythrypnus gilberti (Heller & Snodgrass, 1903)	Ecuador	Bahía Cartago	Eastern Galapagos	Galapagos	Eastern-Tropical-Pacific	-0.751444	-90.78					Universidad Michoacana de San Nicolás de Hidalgo	Fish Collection of Universidad Michoacana de San Nicolás de Hidalgo	sc
CPUM	Gobiidae	Lythrypnus	Lythrypnus gilberti (Heller & Snodgrass, 1903)	Ecuador	Bahía Cartago	Eastern Galapagos	Galapagos	Eastern-Tropical-Pacific	-0.751444	-90.78					Universidad Michoacana de San Nicolás de Hidalgo	Fish Collection of Universidad Michoacana de San Nicolás de Hidalgo	sc
CPUM	Gobiidae	Lythrypnus	Lythrypnus gilberti (Heller & Snodgrass, 1903)	Ecuador	Bahía Cartago	Eastern Galapagos	Galapagos	Eastern-Tropical-Pacific	-0.751444	-90.78					Universidad Michoacana de San Nicolás de Hidalgo	Fish Collection of Universidad Michoacana de San Nicolás de Hidalgo	sc
CPUM	Gobiidae	Lythrypnus	Lythrypnus gilberti (Heller & Snodgrass, 1903)	Ecuador	Bahía Cartago	Eastern Galapagos	Galapagos	Eastern-Tropical-Pacific	-0.751444	-90.78					Universidad Michoacana de San Nicolás de Hidalgo	Fish Collection of Universidad Michoacana de San Nicolás de Hidalgo	sc
CPUM	Gobiidae	Lythrypnus	Lythrypnus gilberti (Heller & Snodgrass, 1903)	Ecuador	Bahía Cartago	Eastern Galapagos	Galapagos	Eastern-Tropical-Pacific	-0.751444	-90.78					Universidad Michoacana de San Nicolás de Hidalgo	Fish Collection of Universidad Michoacana de San Nicolás de Hidalgo	sc
CPUM	Gobiidae	Lythrypnus	Lythrypnus gilberti (Heller & Snodgrass, 1903)	Ecuador	Bahía Cartago	Eastern Galapagos	Galapagos	Eastern-Tropical-Pacific	-0.751444	-90.78					Universidad Michoacana de San Nicolás de Hidalgo	Fish Collection of Universidad Michoacana de San Nicolás de Hidalgo	sc
CPUM	Gobiidae	Lythrypnus	Lythrypnus gilberti (Heller & Snodgrass, 1903)	Ecuador	Bahía Cartago	Eastern Galapagos	Galapagos	Eastern-Tropical-Pacific	-0.751444	-90.78					Universidad Michoacana de San Nicolás de Hidalgo	Fish Collection of Universidad Michoacana de San Nicolás de Hidalgo	sc
CPUM	Gobiidae	Lythrypnus	Lythrypnus gilberti (Heller & Snodgrass, 1903)	Ecuador	Bahía Cartago	Eastern Galapagos	Galapagos	Eastern-Tropical-Pacific	-0.751444	-90.78					Universidad Michoacana de San Nicolás de Hidalgo	Fish Collection of Universidad Michoacana de San Nicolás de Hidalgo	sc
CPUM	Gobiidae	Lythrypnus	Lythrypnus gilberti (Heller & Snodgrass, 1903)	Ecuador	Bahía Cartago	Eastern Galapagos	Galapagos	Eastern-Tropical-Pacific	-0.751444	-90.78					Universidad Michoacana de San Nicolás de Hidalgo	Fish Collection of Universidad Michoacana de San Nicolás de Hidalgo	sc
CPUM	Gobiidae	Lythrypnus	Lythrypnus gilberti (Heller & Snodgrass, 1903)	Ecuador	Bahía Cartago	Eastern Galapagos	Galapagos	Eastern-Tropical-Pacific	-0.751444	-90.78					Universidad Michoacana de San Nicolás de Hidalgo	Fish Collection of Universidad Michoacana de San Nicolás de Hidalgo	sc
CPUM	Gobiidae	Lythrypnus	Lythrypnus gilberti (Heller & Snodgrass, 1903)	Ecuador	Bahía Cartago	Eastern Galapagos	Galapagos	Eastern-Tropical-Pacific	-0.751444	-90.78					Universidad Michoacana de San Nicolás de Hidalgo	Fish Collection of Universidad Michoacana de San Nicolás de Hidalgo	sc
CPUM	Gobiidae	Lythrypnus	Lythrypnus gilberti (Heller & Snodgrass, 1903)	Ecuador	Bahía Cartago	Eastern Galapagos	Galapagos	Eastern-Tropical-Pacific	-0.751444	-90.78					Universidad Michoacana de San Nicolás de Hidalgo	Fish Collection of Universidad Michoacana de San Nicolás de Hidalgo	sc
CPUM	Gobiidae	Lythrypnus	Lythrypnus gilberti (Heller & Snodgrass, 1903)	Ecuador	Bahía Cartago	Eastern Galapagos	Galapagos	Eastern-Tropical-Pacific	-0.751444	-90.78					Universidad Michoacana de San Nicolás de Hidalgo	Fish Collection of Universidad Michoacana de San Nicolás de Hidalgo	sc
CPUM	Gobiidae	Lythrypnus	Lythrypnus gilberti (Heller & Snodgrass, 1903)	Ecuador	Bahía Cartago	Eastern Galapagos	Galapagos	Eastern-Tropical-Pacific	-0.751444	-90.78					Universidad Michoacana de San Nicolás de Hidalgo	Fish Collection of Universidad Michoacana de San Nicolás de Hidalgo	sc
CPUM	Gobiidae	Lythrypnus	Lythrypnus gilberti (Heller & Snodgrass, 1903)	Ecuador	Bahía Cartago	Eastern Galapagos	Galapagos	Eastern-Tropical-Pacific	-0.751444	-90.78					Universidad Michoacana de San Nicolás de Hidalgo	Fish Collection of Universidad Michoacana de San Nicolás de Hidalgo	sc
CPUM	Gobiidae	Lythrypnus	Lythrypnus gilberti (Heller & Snodgrass, 1903)	Ecuador	Bahía Cartago	Eastern Galapagos	Galapagos	Eastern-Tropical-Pacific	-0.751444	-90.78					Universidad Michoacana de San Nicolás de Hidalgo	Fish Collection of Universidad Michoacana de San Nicolás de Hidalgo	sc
CPUM	Gobiidae	Lythrypnus	Lythrypnus gilberti (Heller & Snodgrass, 1903)	Ecuador	Bahía Cartago	Eastern Galapagos	Galapagos	Eastern-Tropical-Pacific	-0.751444	-90.78					Universidad Michoacana de San Nicolás de Hidalgo	Fish Collection of Universidad Michoacana de San Nicolás de Hidalgo	25291
CPUM	Gobiidae	Lythrypnus	Lythrypnus gilberti (Heller & Snodgrass, 1903)	Ecuador	Bahía Cartago	Eastern Galapagos	Galapagos	Eastern-Tropical-Pacific	-0.751444	-90.78					Universidad Michoacana de San Nicolás de Hidalgo	Fish Collection of Universidad Michoacana de San Nicolás de Hidalgo	25290
CPUM	Gobiidae	Lythrypnus	Lythrypnus gilberti (Heller & Snodgrass, 1903)	Ecuador	Bahía Cartago	Eastern Galapagos	Galapagos	Eastern-Tropical-Pacific	-0.751444	-90.78					Universidad Michoacana de San Nicolás de Hidalgo	Fish Collection of Universidad Michoacana de San Nicolás de Hidalgo	25288
CPUM	Gobiidae	Lythrypnus	Lythrypnus gilberti (Heller & Snodgrass, 1903)	Ecuador	Bahía Cartago	Eastern Galapagos	Galapagos	Eastern-Tropical-Pacific	-0.751444	-90.78					Universidad Michoacana de San Nicolás de Hidalgo	Fish Collection of Universidad Michoacana de San Nicolás de Hidalgo	25287
CPUM	Gobiidae	Lythrypnus	Lythrypnus gilberti (Heller & Snodgrass, 1903)	Ecuador	Bahía Cartago	Eastern Galapagos	Galapagos	Eastern-Tropical-Pacific	-0.751444	-90.78					Universidad Michoacana de San Nicolás de Hidalgo	Fish Collection of Universidad Michoacana de San Nicolás de Hidalgo	25286
CPUM	Gobiidae	Lythrypnus	Lythrypnus gilberti (Heller & Snodgrass, 1903)	Ecuador	Bahía Cartago	Eastern Galapagos	Galapagos	Eastern-Tropical-Pacific	-0.751444	-90.78					Universidad Michoacana de San Nicolás de Hidalgo	Fish Collection of Universidad Michoacana de San Nicolás de Hidalgo	25130
GBIF	Gobiidae	Lythrypnus	Lythrypnus rhizophora (Heller & Snodgrass, 1903)	Ecuador	Arrecife enfrente del C.D.R.S., bahía Academia	Eastern Galapagos	Galapagos	Eastern-Tropical-Pacific	-0.75	-90.3	1992-05-09T02:00Z	9	5	1992	LACM	Fish	45582
GBIF	Gobiidae	Lythrypnus	Lythrypnus rhizophora (Heller & Snodgrass, 1903)	Ecuador	Bahía Academia, Isla Santa Cruz	Eastern Galapagos	Galapagos	Eastern-Tropical-Pacific	-0.75	-90.3	1992-05-10T02:00Z	10	5	1992	LACM	Fish	45584
GBIF	Gobiidae	Coryphopterus	Coryphopterus urospilus Ginsburg, 1938	Ecuador	Isla Santa Cruz, S	Eastern Galapagos	Galapagos	Eastern-Tropical-Pacific	-0.75	-90.2833	1964-04-27T01:00Z	27	4	1964	CAS	ICH	31217
GBIF	Gobiidae	Lythrypnus	Lythrypnus gilberti (Heller & Snodgrass, 1903)	Ecuador	Isla Santa Cruz	Eastern Galapagos	Galapagos	Eastern-Tropical-Pacific	-0.75	-90.2833					CAS	ICH	30894
GBIF	Gobiidae	Coryphopterus	Coryphopterus urospilus Ginsburg, 1938	Ecuador	Bahia Academia, Isla Santa Cruz	Eastern Galapagos	Galapagos	Eastern-Tropical-Pacific	-0.748979	-90.3004	1964-02-12T01:00Z	12	2	1964	LACM	Fish	8054
GBIF	Gobiidae	Bollmannia	Bollmannia marginalis Ginsburg, 1939	Ecuador	Manta 7 mi N	Guayaquil	Tropical-East-Pacific	Eastern-Tropical-Pacific	-0.748535	-80.528	1961-10-01T01:00Z	1	10	1961	UF	Fish	173197
GBIF	Gobiidae	Bollmannia	Bollmannia ocellata Gilbert, 1892	Ecuador	Manta 7 mi N	Guayaquil	Tropical-East-Pacific	Eastern-Tropical-Pacific	-0.748535	-80.528	1961-10-01T01:00Z	1	10	1961	UF	Fish	141429
GBIF	Gobiidae	Parrella	Parrella maxillaris Ginsburg, 1938	Ecuador	7 mi N de Manta	Guayaquil	Tropical-East-Pacific	Eastern-Tropical-Pacific	-0.748535	-80.528	1961-10-01T01:00Z	1	10	1961	UF	Fish	167275
GBIF	Gobiidae	Bathygobius	Bathygobius lineatus (Jenyns, 1841)	Ecuador	Bahía Academia	Eastern Galapagos	Galapagos	Eastern-Tropical-Pacific	-0.748219	-90.3058	1960-01-01T01:00Z			1960	SMF	Collection Pisces	9339
GBIF	Gobiidae	Bathygobius	Bathygobius lineatus (Jenyns, 1841)	Ecuador	Bahía Academia	Eastern Galapagos	Galapagos	Eastern-Tropical-Pacific	-0.748219	-90.3058	1957-08-18T01:00Z	18	8	1957	SMF	Collection Pisces	5712
GBIF	Gobiidae	Bathygobius	Bathygobius lineatus (Jenyns, 1841)	Ecuador	Bahía Academia	Eastern Galapagos	Galapagos	Eastern-Tropical-Pacific	-0.748219	-90.3058	1960-01-01T01:00Z			1960	SMF	Collection Pisces	5710
GBIF	Gobiidae	Bathygobius	Bathygobius lineatus (Jenyns, 1841)	Ecuador	Bahía Academia	Eastern Galapagos	Galapagos	Eastern-Tropical-Pacific	-0.748219	-90.3058	1957-01-01T01:00Z			1957	SMF	Collection Pisces	5709
GBIF	Gobiidae	Eleotrica	Eleotrica cableae Ginsburg, 1933	Ecuador	Bahía Academia	Eastern Galapagos	Galapagos	Eastern-Tropical-Pacific	-0.748219	-90.3058					CAS	ICH	54523
GBIF	Gobiidae	Eleotrica	Eleotrica cableae Ginsburg, 1933	Ecuador	Bahía Academia	Eastern Galapagos	Galapagos	Eastern-Tropical-Pacific	-0.748219	-90.3058					CAS	ICH	31203
GBIF	Gobiidae	Lythrypnus	Lythrypnus rhizophora (Heller & Snodgrass, 1903)	Ecuador	Enfrente de Darwin, bahía Academia	Eastern Galapagos	Galapagos	Eastern-Tropical-Pacific	-0.747661	-90.3041	1984-05-24T02:00Z	24	5	1984	LACM	Fish	43699
GBIF	Gobiidae	Bathygobius	Bathygobius lineatus (Jenyns, 1841)	Ecuador	bahía Academia	Eastern Galapagos	Galapagos	Eastern-Tropical-Pacific	-0.746434	-90.3096	1957-09-30T01:00Z	30	9	1957	SIO	Marine Vertebrates	SIO 59-358
GBIF	Gobiidae	Bathygobius	Bathygobius lineatus (Jenyns, 1841)	Ecuador	bahía Academia	Eastern Galapagos	Galapagos	Eastern-Tropical-Pacific	-0.744598	-90.3069	1984-05-24T02:00Z	24	5	1984	LACM	Fish	43699
GBIF	Gobiidae	Eleotrica	Eleotrica cableae Ginsburg, 1933	Ecuador	bahía Academia	Eastern Galapagos	Galapagos	Eastern-Tropical-Pacific	-0.744598	-90.3069	1984-05-24T02:00Z	24	5	1984	LACM	Fish	43699
CPUM	Gobiidae	Bathygobius	Bathygobius lineatus (Jenyns, 1841)	Ecuador	La ratonera	Eastern Galapagos	Galapagos	Eastern-Tropical-Pacific	-0.743742	-90.3033					Universidad Michoacana de San Nicolás de Hidalgo	Fish Collection of Universidad Michoacana de San Nicolás de Hidalgo	25607
CPUM	Gobiidae	Bathygobius	Bathygobius lineatus (Jenyns, 1841)	Ecuador	La ratonera	Eastern Galapagos	Galapagos	Eastern-Tropical-Pacific	-0.743742	-90.3033					Universidad Michoacana de San Nicolás de Hidalgo	Fish Collection of Universidad Michoacana de San Nicolás de Hidalgo	SC
CPUM	Gobiidae	Bathygobius	Bathygobius lineatus (Jenyns, 1841)	Ecuador	La ratonera	Eastern Galapagos	Galapagos	Eastern-Tropical-Pacific	-0.743742	-90.3033					Universidad Michoacana de San Nicolás de Hidalgo	Fish Collection of Universidad Michoacana de San Nicolás de Hidalgo	24842
CPUM	Gobiidae	Bathygobius	Bathygobius lineatus (Jenyns, 1841)	Ecuador	La ratonera	Eastern Galapagos	Galapagos	Eastern-Tropical-Pacific	-0.743742	-90.3033					Universidad Michoacana de San Nicolás de Hidalgo	Fish Collection of Universidad Michoacana de San Nicolás de Hidalgo	24843
CPUM	Gobiidae	Bathygobius	Bathygobius lineatus (Jenyns, 1841)	Ecuador	La ratonera	Eastern Galapagos	Galapagos	Eastern-Tropical-Pacific	-0.743742	-90.3033					Universidad Michoacana de San Nicolás de Hidalgo	Fish Collection of Universidad Michoacana de San Nicolás de Hidalgo	24853
CPUM	Gobiidae	Bathygobius	Bathygobius lineatus (Jenyns, 1841)	Ecuador	La ratonera	Eastern Galapagos	Galapagos	Eastern-Tropical-Pacific	-0.743742	-90.3033					Universidad Michoacana de San Nicolás de Hidalgo	Fish Collection of Universidad Michoacana de San Nicolás de Hidalgo	24846
CPUM	Gobiidae	Bathygobius	Bathygobius lineatus (Jenyns, 1841)	Ecuador	La ratonera	Eastern Galapagos	Galapagos	Eastern-Tropical-Pacific	-0.743742	-90.3033					Universidad Michoacana de San Nicolás de Hidalgo	Fish Collection of Universidad Michoacana de San Nicolás de Hidalgo	25400
CPUM	Gobiidae	Bathygobius	Bathygobius lineatus (Jenyns, 1841)	Ecuador	La ratonera	Eastern Galapagos	Galapagos	Eastern-Tropical-Pacific	-0.743742	-90.3033					Universidad Michoacana de San Nicolás de Hidalgo	Fish Collection of Universidad Michoacana de San Nicolás de Hidalgo	24844
CPUM	Gobiidae	Bathygobius	Bathygobius lineatus (Jenyns, 1841)	Ecuador	La ratonera	Eastern Galapagos	Galapagos	Eastern-Tropical-Pacific	-0.743742	-90.3033					Universidad Michoacana de San Nicolás de Hidalgo	Fish Collection of Universidad Michoacana de San Nicolás de Hidalgo	24841
CPUM	Gobiidae	Bathygobius	Bathygobius lineatus (Jenyns, 1841)	Ecuador	La ratonera	Eastern Galapagos	Galapagos	Eastern-Tropical-Pacific	-0.743742	-90.3033					Universidad Michoacana de San Nicolás de Hidalgo	Fish Collection of Universidad Michoacana de San Nicolás de Hidalgo	24847
CPUM	Gobiidae	Bathygobius	Bathygobius lineatus (Jenyns, 1841)	Ecuador	La ratonera	Eastern Galapagos	Galapagos	Eastern-Tropical-Pacific	-0.743742	-90.3033					Universidad Michoacana de San Nicolás de Hidalgo	Fish Collection of Universidad Michoacana de San Nicolás de Hidalgo	24840
CPUM	Gobiidae	Bathygobius	Bathygobius lineatus (Jenyns, 1841)	Ecuador	La ratonera	Eastern Galapagos	Galapagos	Eastern-Tropical-Pacific	-0.743742	-90.3033					Universidad Michoacana de San Nicolás de Hidalgo	Fish Collection of Universidad Michoacana de San Nicolás de Hidalgo	25235
CPUM	Gobiidae	Bathygobius	Bathygobius lineatus (Jenyns, 1841)	Ecuador	La ratonera	Eastern Galapagos	Galapagos	Eastern-Tropical-Pacific	-0.743742	-90.3033					Universidad Michoacana de San Nicolás de Hidalgo	Fish Collection of Universidad Michoacana de San Nicolás de Hidalgo	24850
CPUM	Gobiidae	Bathygobius	Bathygobius lineatus (Jenyns, 1841)	Ecuador	La ratonera	Eastern Galapagos	Galapagos	Eastern-Tropical-Pacific	-0.743742	-90.3033					Universidad Michoacana de San Nicolás de Hidalgo	Fish Collection of Universidad Michoacana de San Nicolás de Hidalgo	24849
CPUM	Gobiidae	Bathygobius	Bathygobius lineatus (Jenyns, 1841)	Ecuador	La ratonera	Eastern Galapagos	Galapagos	Eastern-Tropical-Pacific	-0.743742	-90.3033					Universidad Michoacana de San Nicolás de Hidalgo	Fish Collection of Universidad Michoacana de San Nicolás de Hidalgo	24852
CPUM	Gobiidae	Bathygobius	Bathygobius lineatus (Jenyns, 1841)	Ecuador	La ratonera	Eastern Galapagos	Galapagos	Eastern-Tropical-Pacific	-0.743742	-90.3033					Universidad Michoacana de San Nicolás de Hidalgo	Fish Collection of Universidad Michoacana de San Nicolás de Hidalgo	24845
GBIF	Gobiidae	Coryphopterus	Coryphopterus urospilus Ginsburg, 1938	Ecuador	Estación Darwin, Isla Santa Cruz	Eastern Galapagos	Galapagos	Eastern-Tropical-Pacific	-0.743677	-90.305	1984-05-24T02:00Z	24	5	1984	LACM	Fish	43699
CPUM	Gobiidae	Bathygobius	Bathygobius lineatus (Jenyns, 1841)	Ecuador	Muelle Parque Nacional Galápagos	Eastern Galapagos	Galapagos	Eastern-Tropical-Pacific	-0.741833	-90.3073					Universidad Michoacana de San Nicolás de Hidalgo	Fish Collection of Universidad Michoacana de San Nicolás de Hidalgo	17847
CPUM	Gobiidae	Bathygobius	Bathygobius lineatus (Jenyns, 1841)	Ecuador	Muelle Parque Nacional Galápagos	Eastern Galapagos	Galapagos	Eastern-Tropical-Pacific	-0.741833	-90.3073					Universidad Michoacana de San Nicolás de Hidalgo	Fish Collection of Universidad Michoacana de San Nicolás de Hidalgo	sc
CPUM	Gobiidae	Bathygobius	Bathygobius lineatus (Jenyns, 1841)	Ecuador	Muelle Parque Nacional Galápagos	Eastern Galapagos	Galapagos	Eastern-Tropical-Pacific	-0.741833	-90.3073					Universidad Michoacana de San Nicolás de Hidalgo	Fish Collection of Universidad Michoacana de San Nicolás de Hidalgo	17535
CPUM	Gobiidae	Bathygobius	Bathygobius lineatus (Jenyns, 1841)	Ecuador	Muelle Parque Nacional Galápagos	Eastern Galapagos	Galapagos	Eastern-Tropical-Pacific	-0.741833	-90.3073					Universidad Michoacana de San Nicolás de Hidalgo	Fish Collection of Universidad Michoacana de San Nicolás de Hidalgo	17534
CPUM	Gobiidae	Bathygobius	Bathygobius lineatus (Jenyns, 1841)	Ecuador	Muelle Parque Nacional Galápagos	Eastern Galapagos	Galapagos	Eastern-Tropical-Pacific	-0.741833	-90.3073					Universidad Michoacana de San Nicolás de Hidalgo	Fish Collection of Universidad Michoacana de San Nicolás de Hidalgo	17537
CPUM	Gobiidae	Bathygobius	Bathygobius lineatus (Jenyns, 1841)	Ecuador	Muelle Parque Nacional Galápagos	Eastern Galapagos	Galapagos	Eastern-Tropical-Pacific	-0.741833	-90.3073					Universidad Michoacana de San Nicolás de Hidalgo	Fish Collection of Universidad Michoacana de San Nicolás de Hidalgo	SC
GBIF	Gobiidae	Lythrypnus	Lythrypnus gilberti (Heller & Snodgrass, 1903)	Ecuador	Isla San Cristóbal	Eastern Galapagos	Galapagos	Eastern-Tropical-Pacific	-0.715525	-89.236	1904-09-06T01:00Z	6	9	1904	MCZ	Ich	29590
GBIF	Gobiidae	Lythrypnus	Lythrypnus rhizophora (Heller & Snodgrass, 1903)	Ecuador	Isla San Cristóbal	Eastern Galapagos	Galapagos	Eastern-Tropical-Pacific	-0.715525	-89.236	1904-09-06T01:00Z	6	9	1904	MCZ	Ich	29597
CPUM	Gobiidae	Coryphopterus	Coryphopterus urospilus Ginsburg, 1938	Ecuador	Punta Pitt	Eastern Galapagos	Galapagos	Eastern-Tropical-Pacific	-0.712489	-89.248					Universidad Michoacana de San Nicolás de Hidalgo	Fish Collection of Universidad Michoacana de San Nicolás de Hidalgo	17077
CPUM	Gobiidae	Lythrypnus	Lythrypnus gilberti (Heller & Snodgrass, 1903)	Ecuador	Punta Pitt	Eastern Galapagos	Galapagos	Eastern-Tropical-Pacific	-0.712489	-89.248					Universidad Michoacana de San Nicolás de Hidalgo	Fish Collection of Universidad Michoacana de San Nicolás de Hidalgo	SC
CPUM	Gobiidae	Lythrypnus	Lythrypnus gilberti (Heller & Snodgrass, 1903)	Ecuador	Punta Pitt	Eastern Galapagos	Galapagos	Eastern-Tropical-Pacific	-0.712489	-89.248					Universidad Michoacana de San Nicolás de Hidalgo	Fish Collection of Universidad Michoacana de San Nicolás de Hidalgo	SC
CPUM	Gobiidae	Lythrypnus	Lythrypnus gilberti (Heller & Snodgrass, 1903)	Ecuador	Punta Pitt	Eastern Galapagos	Galapagos	Eastern-Tropical-Pacific	-0.712489	-89.248					Universidad Michoacana de San Nicolás de Hidalgo	Fish Collection of Universidad Michoacana de San Nicolás de Hidalgo	SC
CPUM	Gobiidae	Lythrypnus	Lythrypnus gilberti (Heller & Snodgrass, 1903)	Ecuador	Punta Pitt	Eastern Galapagos	Galapagos	Eastern-Tropical-Pacific	-0.712489	-89.248					Universidad Michoacana de San Nicolás de Hidalgo	Fish Collection of Universidad Michoacana de San Nicolás de Hidalgo	SC
CPUM	Gobiidae	Lythrypnus	Lythrypnus gilberti (Heller & Snodgrass, 1903)	Ecuador	Punta Pitt	Eastern Galapagos	Galapagos	Eastern-Tropical-Pacific	-0.712489	-89.248					Universidad Michoacana de San Nicolás de Hidalgo	Fish Collection of Universidad Michoacana de San Nicolás de Hidalgo	23143
GBIF	Gobiidae	Lythrypnus	Lythrypnus rhizophora (Heller & Snodgrass, 1903)	Ecuador	Puerto Nuñez, Isla Santa Cruz	Eastern Galapagos	Galapagos	Eastern-Tropical-Pacific	-0.7008	-90.2217	1966-05-21T01:00Z	21	5	1966	USNM	Fishes	348752
GBIF	Gobiidae	Lythrypnus	Lythrypnus rhizophora (Heller & Snodgrass, 1903)	Ecuador	Punta Moreno, Isla Isabel	Western Galapagos	Galapagos	Eastern-Tropical-Pacific	-0.685568	-91.2641	1966-09-25T01:00Z	25	9	1966	USNM	Fishes	348738
GBIF	Gobiidae	Lythrypnus	Lythrypnus rhizophora (Heller & Snodgrass, 1903)	Ecuador	Punta Moreno, Isla Isabel	Western Galapagos	Galapagos	Eastern-Tropical-Pacific	-0.685568	-91.2641	1966-09-25T01:00Z	25	9	1966	USNM	Fishes	348745
GBIF	Gobiidae	Lythrypnus	Lythrypnus rhizophora (Heller & Snodgrass, 1903)	Ecuador	Punta Moreno, Isla Isabel	Western Galapagos	Galapagos	Eastern-Tropical-Pacific	-0.685568	-91.2641	1966-09-25T01:00Z	25	9	1966	USNM	Fishes	348746
GBIF	Gobiidae	Lythrypnus	Lythrypnus rhizophora (Heller & Snodgrass, 1903)	Ecuador	Punta Moreno, Isla Isabel	Western Galapagos	Galapagos	Eastern-Tropical-Pacific	-0.685568	-91.2641	1966-09-25T01:00Z	25	9	1966	USNM	Fishes	348747
GBIF	Gobiidae	Lythrypnus	Lythrypnus gilberti (Heller & Snodgrass, 1903)	Ecuador	Isla Pinzón	Eastern Galapagos	Galapagos	Eastern-Tropical-Pacific	-0.626091	-90.6753	2002-01-12T01:00Z	12	1	2002	CAS	ICH	214890
GBIF	Gobiidae	Tigrigobius	Tigrigobius nesiotes (Bussing, 1990)	Ecuador	Isla Santa Cruz	Eastern Galapagos	Galapagos	Eastern-Tropical-Pacific	-0.612158	-90.1764	1964-02-12T01:00Z	12	2	1964	SIO	Marine Vertebrates	SIO 64-1008
GBIF	Gobiidae	Tigrigobius	Tigrigobius nesiotes (Bussing, 1990)	Ecuador	Isla Santa Cruz	Eastern Galapagos	Galapagos	Eastern-Tropical-Pacific	-0.612158	-90.1764	1964-02-07T01:00Z	7	2	1964	SIO	Marine Vertebrates	SIO 64-1006
GBIF	Gobiidae	Tigrigobius	Tigrigobius nesiotes (Bussing, 1990)	Ecuador	Isla Santa Cruz	Eastern Galapagos	Galapagos	Eastern-Tropical-Pacific	-0.612158	-90.1764	1964-02-23T01:00Z	23	2	1964	SIO	Marine Vertebrates	SIO 64-1016
GBIF	Gobiidae	Lythrypnus	Lythrypnus rhizophora (Heller & Snodgrass, 1903)	Ecuador	Bahía Elizabeth, Isla Isabel	Western Galapagos	Galapagos	Eastern-Tropical-Pacific	-0.605468	-91.0878	1941-01-30T02:00Z	30	1	1941	FMNH	Fishes	41537
GBIF	Gobiidae	Lythrypnus	Lythrypnus rhizophora (Heller & Snodgrass, 1903)	Ecuador	Bahía Elizabeth, Isla Isabel	Western Galapagos	Galapagos	Eastern-Tropical-Pacific	-0.605468	-91.0878	1941-01-30T02:00Z	30	1	1941	FMNH	Fishes	41538
GBIF	Gobiidae	Lythrypnus	Lythrypnus rhizophora (Heller & Snodgrass, 1903)	Ecuador	Bahía Elizabeth, Isla Isabel	Western Galapagos	Galapagos	Eastern-Tropical-Pacific	-0.605468	-91.0878	1941-01-30T02:00Z	30	1	1941	FMNH	Fishes	41539
GBIF	Gobiidae	Lythrypnus	Lythrypnus rhizophora (Heller & Snodgrass, 1903)	Ecuador	Bahía Elizabeth, Isla Isabel	Western Galapagos	Galapagos	Eastern-Tropical-Pacific	-0.605468	-91.0878	1941-01-30T02:00Z	30	1	1941	FMNH	Fishes	41540
GBIF	Gobiidae	Bathygobius	Bathygobius lineatus (Jenyns, 1841)	Ecuador	Cabo Barrington	Eastern Galapagos	Galapagos	Eastern-Tropical-Pacific	-0.602374	-90.8921	1960-01-01T01:00Z			1960	SMF	Collection Pisces	5708
GBIF	Gobiidae	Coryphopterus	Coryphopterus urospilus Ginsburg, 1938	Ecuador	S de Isla Plaza	Eastern Galapagos	Galapagos	Eastern-Tropical-Pacific	-0.583689	-90.1664	1983-06-10T02:00Z	10	6	1983	LACM	Fish	43945
GBIF	Gobiidae	Tigrigobius	Tigrigobius nesiotes (Bussing, 1990)	Ecuador	Isla Plaza	Eastern Galapagos	Galapagos	Eastern-Tropical-Pacific	-0.583437	-90.1671	1992-05-15T02:00Z	15	5	1992	LACM	Fish	45592-12
GBIF	Gobiidae	Coryphopterus	Coryphopterus urospilus Ginsburg, 1938	Ecuador	N de Isla Plaza, Isla Santa Cruz	Eastern Galapagos	Galapagos	Eastern-Tropical-Pacific	-0.583333	-90.1677	1992-05-15T02:00Z	15	5	1992	LACM	Fish	45592
GBIF	Gobiidae	Lythrypnus	Lythrypnus gilberti (Heller & Snodgrass, 1903)	Ecuador	N de Isla Plaza, Isla Santa Cruz	Eastern Galapagos	Galapagos	Eastern-Tropical-Pacific	-0.583263	-90.1675	1992-05-15T02:00Z	15	5	1992	LACM	Fish	45592
GBIF	Gobiidae	Lythrypnus	Lythrypnus gilberti (Heller & Snodgrass, 1903)	Ecuador	N de Isla Plaza, Isla Santa Cruz	Eastern Galapagos	Galapagos	Eastern-Tropical-Pacific	-0.583263	-90.1675	1984-07-10T02:00Z	10	7	1984	LACM	Fish	44028
GBIF	Gobiidae	Lythrypnus	Lythrypnus rhizophora (Heller & Snodgrass, 1903)	Ecuador	N de Isla Plaza, Isla Santa Cruz	Eastern Galapagos	Galapagos	Eastern-Tropical-Pacific	-0.583263	-90.1675	1983-06-10T02:00Z	10	6	1983	LACM	Fish	43945
GBIF	Gobiidae	Lythrypnus	Lythrypnus rhizophora (Heller & Snodgrass, 1903)	Ecuador	N de Isla Plaza, Isla Santa Cruz	Eastern Galapagos	Galapagos	Eastern-Tropical-Pacific	-0.583263	-90.1675	1992-05-15T02:00Z	15	5	1992	LACM	Fish	45592
GBIF	Gobiidae	Coryphopterus	Coryphopterus urospilus Ginsburg, 1938	Ecuador	Isla Plazas	Eastern Galapagos	Galapagos	Eastern-Tropical-Pacific	-0.581917	-90.162	2002-01-14T01:00Z	14	1	2002	CAS	ICH	214759
GBIF	Gobiidae	Lythrypnus	Lythrypnus gilberti (Heller & Snodgrass, 1903)	Ecuador	Isla Plazas	Eastern Galapagos	Galapagos	Eastern-Tropical-Pacific	-0.581917	-90.162	2002-01-14T01:00Z	14	1	2002	CAS	ICH	214882
CPUM	Gobiidae	Coryphopterus	Coryphopterus urospilus Ginsburg, 1938	Ecuador	Roca de ahogada de Plazas	Eastern Galapagos	Galapagos	Eastern-Tropical-Pacific	-0.581867	-90.6788					Universidad Michoacana de San Nicolás de Hidalgo	Fish Collection of Universidad Michoacana de San Nicolás de Hidalgo	18430
CPUM	Gobiidae	Coryphopterus	Coryphopterus urospilus Ginsburg, 1938	Ecuador	Roca de ahogada de Plazas	Eastern Galapagos	Galapagos	Eastern-Tropical-Pacific	-0.581867	-90.6788					Universidad Michoacana de San Nicolás de Hidalgo	Fish Collection of Universidad Michoacana de San Nicolás de Hidalgo	17521
CPUM	Gobiidae	Coryphopterus	Coryphopterus urospilus Ginsburg, 1938	Ecuador	Roca de ahogada de Plazas	Eastern Galapagos	Galapagos	Eastern-Tropical-Pacific	-0.581867	-90.6788					Universidad Michoacana de San Nicolás de Hidalgo	Fish Collection of Universidad Michoacana de San Nicolás de Hidalgo	17520
CPUM	Gobiidae	Coryphopterus	Coryphopterus urospilus Ginsburg, 1938	Ecuador	Roca de ahogada de Plazas	Eastern Galapagos	Galapagos	Eastern-Tropical-Pacific	-0.581867	-90.6788					Universidad Michoacana de San Nicolás de Hidalgo	Fish Collection of Universidad Michoacana de San Nicolás de Hidalgo	17522
CPUM	Gobiidae	Coryphopterus	Coryphopterus urospilus Ginsburg, 1938	Ecuador	Roca de ahogada de Plazas	Eastern Galapagos	Galapagos	Eastern-Tropical-Pacific	-0.581867	-90.6788					Universidad Michoacana de San Nicolás de Hidalgo	Fish Collection of Universidad Michoacana de San Nicolás de Hidalgo	17523
CPUM	Gobiidae	Lythrypnus	Lythrypnus gilberti (Heller & Snodgrass, 1903)	Ecuador	Roca de ahogada de Plazas	Eastern Galapagos	Galapagos	Eastern-Tropical-Pacific	-0.581867	-90.6788					Universidad Michoacana de San Nicolás de Hidalgo	Fish Collection of Universidad Michoacana de San Nicolás de Hidalgo	SC
CPUM	Gobiidae	Lythrypnus	Lythrypnus gilberti (Heller & Snodgrass, 1903)	Ecuador	Roca de ahogada de Plazas	Eastern Galapagos	Galapagos	Eastern-Tropical-Pacific	-0.581867	-90.6788					Universidad Michoacana de San Nicolás de Hidalgo	Fish Collection of Universidad Michoacana de San Nicolás de Hidalgo	SC
CPUM	Gobiidae	Lythrypnus	Lythrypnus gilberti (Heller & Snodgrass, 1903)	Ecuador	Roca de ahogada de Plazas	Eastern Galapagos	Galapagos	Eastern-Tropical-Pacific	-0.581867	-90.6788					Universidad Michoacana de San Nicolás de Hidalgo	Fish Collection of Universidad Michoacana de San Nicolás de Hidalgo	SC
CPUM	Gobiidae	Lythrypnus	Lythrypnus gilberti (Heller & Snodgrass, 1903)	Ecuador	Roca de ahogada de Plazas	Eastern Galapagos	Galapagos	Eastern-Tropical-Pacific	-0.581867	-90.6788					Universidad Michoacana de San Nicolás de Hidalgo	Fish Collection of Universidad Michoacana de San Nicolás de Hidalgo	SC
CPUM	Gobiidae	Lythrypnus	Lythrypnus gilberti (Heller & Snodgrass, 1903)	Ecuador	Roca de ahogada de Plazas	Eastern Galapagos	Galapagos	Eastern-Tropical-Pacific	-0.581867	-90.6788					Universidad Michoacana de San Nicolás de Hidalgo	Fish Collection of Universidad Michoacana de San Nicolás de Hidalgo	SC
CPUM	Gobiidae	Lythrypnus	Lythrypnus gilberti (Heller & Snodgrass, 1903)	Ecuador	Roca de ahogada de Plazas	Eastern Galapagos	Galapagos	Eastern-Tropical-Pacific	-0.581867	-90.6788					Universidad Michoacana de San Nicolás de Hidalgo	Fish Collection of Universidad Michoacana de San Nicolás de Hidalgo	SC
CPUM	Gobiidae	Lythrypnus	Lythrypnus gilberti (Heller & Snodgrass, 1903)	Ecuador	Roca de ahogada de Plazas	Eastern Galapagos	Galapagos	Eastern-Tropical-Pacific	-0.581867	-90.6788					Universidad Michoacana de San Nicolás de Hidalgo	Fish Collection of Universidad Michoacana de San Nicolás de Hidalgo	SC
CPUM	Gobiidae	Lythrypnus	Lythrypnus gilberti (Heller & Snodgrass, 1903)	Ecuador	Roca de ahogada de Plazas	Eastern Galapagos	Galapagos	Eastern-Tropical-Pacific	-0.581867	-90.6788					Universidad Michoacana de San Nicolás de Hidalgo	Fish Collection of Universidad Michoacana de San Nicolás de Hidalgo	SC
CPUM	Gobiidae	Lythrypnus	Lythrypnus gilberti (Heller & Snodgrass, 1903)	Ecuador	Roca de ahogada de Plazas	Eastern Galapagos	Galapagos	Eastern-Tropical-Pacific	-0.581867	-90.6788					Universidad Michoacana de San Nicolás de Hidalgo	Fish Collection of Universidad Michoacana de San Nicolás de Hidalgo	SC
CPUM	Gobiidae	Lythrypnus	Lythrypnus gilberti (Heller & Snodgrass, 1903)	Ecuador	Roca de ahogada de Plazas	Eastern Galapagos	Galapagos	Eastern-Tropical-Pacific	-0.581867	-90.6788					Universidad Michoacana de San Nicolás de Hidalgo	Fish Collection of Universidad Michoacana de San Nicolás de Hidalgo	SC
CPUM	Gobiidae	Lythrypnus	Lythrypnus gilberti (Heller & Snodgrass, 1903)	Ecuador	Roca de ahogada de Plazas	Eastern Galapagos	Galapagos	Eastern-Tropical-Pacific	-0.581867	-90.6788					Universidad Michoacana de San Nicolás de Hidalgo	Fish Collection of Universidad Michoacana de San Nicolás de Hidalgo	18183
GBIF	Gobiidae	Coryphopterus	Coryphopterus urospilus Ginsburg, 1938	Ecuador	Isla Pazas, Isla Santa Cruz	Eastern Galapagos	Galapagos	Eastern-Tropical-Pacific	-0.579723	-90.1589	1964-02-22T01:00Z	22	2	1964	SIO	Marine Vertebrates	SIO 64-1015
GBIF	Gobiidae	Bathygobius	Bathygobius lineatus (Jenyns, 1841)	Ecuador	Bahía Cartago	Eastern Galapagos	Galapagos	Eastern-Tropical-Pacific	-0.569444	-90.9653	1938-01-22T01:00Z	22	1	1938	LACM	Fish	21969
GBIF	Gobiidae	Bathygobius	Bathygobius lineatus (Jenyns, 1841)	Ecuador	Bahía Cartago	Eastern Galapagos	Galapagos	Eastern-Tropical-Pacific	-0.569444	-90.9653	1938-01-22T01:00Z	22	1	1938	LACM	Fish	21968
GBIF	Gobiidae	Lythrypnus	Lythrypnus gilberti (Heller & Snodgrass, 1903)	Ecuador	Bahía Cártago, Isla Isabel	Eastern Galapagos	Galapagos	Eastern-Tropical-Pacific	-0.569444	-90.9653	1938-01-22T01:00Z	22	1	1938	LACM	Fish	22656
GBIF	Gobiidae	Lythrypnus	Lythrypnus rhizophora (Heller & Snodgrass, 1903)	Ecuador	Bahía Cártago, Isla Isabel	Eastern Galapagos	Galapagos	Eastern-Tropical-Pacific	-0.569444	-90.9653	1938-01-22T01:00Z	22	1	1938	LACM	Fish	22004
GBIF	Gobiidae	Gobiosoma	Gobiosoma nudum (Meek & Hildebrand, 1928)	Ecuador	Rocas Gordon	Eastern Galapagos	Galapagos	Eastern-Tropical-Pacific	-0.565839	-90.1422	1934-12-08T01:00Z	8	12	1934	LACM	Fish	23347
GBIF	Gobiidae	Lythrypnus	Lythrypnus rhizophora (Heller & Snodgrass, 1903)	Ecuador	Islas Guy Fawkes	Eastern Galapagos	Galapagos	Eastern-Tropical-Pacific	-0.517807	-90.509	1964-01-28T01:00Z	28	1	1964	SIO	Marine Vertebrates	SIO 64-1001
GBIF	Gobiidae	Bathygobius	Bathygobius lineatus (Jenyns, 1841)	Ecuador	Borrero	Eastern Galapagos	Galapagos	Eastern-Tropical-Pacific	-0.509518	-90.3654	1962-01-01T01:00Z			1962	SMF	Collection Pisces	7285
GBIF	Gobiidae	Lythrypnus	Lythrypnus gilberti (Heller & Snodgrass, 1903)	Ecuador	S de Isla Fernandina	Western Galapagos	Galapagos	Eastern-Tropical-Pacific	-0.507546	-91.487	1932-05-28T01:00Z	28	5	1932	CAS	ICH	4370
GBIF	Gobiidae	Lythrypnus	Lythrypnus rhizophora (Heller & Snodgrass, 1903)	Ecuador	S de Isla Fernandina	Western Galapagos	Galapagos	Eastern-Tropical-Pacific	-0.507546	-91.487	1932-06-02T01:00Z	2	6	1932	CAS	ICH	4090
GBIF	Gobiidae	Lythrypnus	Lythrypnus rhizophora (Heller & Snodgrass, 1903)	Ecuador	S de Isla Fernandina	Western Galapagos	Galapagos	Eastern-Tropical-Pacific	-0.507546	-91.487	1932-06-02T01:00Z	2	6	1932	CAS	ICH	4091
GBIF	Gobiidae	Coryphopterus	Coryphopterus urospilus Ginsburg, 1938	Ecuador	Playa arenosa, N, Isla Santa Cruz	Eastern Galapagos	Galapagos	Eastern-Tropical-Pacific	-0.500816	-90.4159	1964-02-24T01:00Z	24	2	1964	LACM	Fish	8092
GBIF	Gobiidae	Lythrypnus	Lythrypnus rhizophora (Heller & Snodgrass, 1903)	Ecuador	Punta Carrion, Isla Santa Cruz	Eastern Galapagos	Galapagos	Eastern-Tropical-Pacific	-0.499237	-90.2427	1992-05-11T02:00Z	11	5	1992	LACM	Fish	45585
GBIF	Gobiidae	Coryphopterus	Coryphopterus urospilus Ginsburg, 1938	Ecuador	Punta Carrion, NE tip of island	Eastern Galapagos	Galapagos	Eastern-Tropical-Pacific	-0.498576	-90.2456	1992-05-11T02:00Z	11	5	1992	LACM	Fish	45585
GBIF	Gobiidae	Tigrigobius	Tigrigobius nesiotes (Bussing, 1990)	Ecuador	Punta Carrion	Eastern Galapagos	Galapagos	Eastern-Tropical-Pacific	-0.49853	-90.2452	1992-05-11T02:00Z	11	5	1992	LACM	Fish	45585-8
GBIF	Gobiidae	Eleotrica	Eleotrica cableae Ginsburg, 1933	Ecuador	Punta Carrion	Eastern Galapagos	Galapagos	Eastern-Tropical-Pacific	-0.498486	-90.2439	1992-05-11T02:00Z	11	5	1992	LACM	Fish	45585
GBIF	Gobiidae	Lythrypnus	Lythrypnus rhizophora (Heller & Snodgrass, 1903)	Ecuador	S de Isla Baltra	Eastern Galapagos	Galapagos	Eastern-Tropical-Pacific	-0.476023	-90.259	1992-05-11T02:00Z	11	5	1992	LACM	Fish	45587
GBIF	Gobiidae	Bathygobius	Bathygobius lineatus (Jenyns, 1841)	Ecuador	S de Isla Baltra	Eastern Galapagos	Galapagos	Eastern-Tropical-Pacific	-0.475109	-90.2597	1992-05-11T02:00Z	11	5	1992	LACM	Fish	45587
GBIF	Gobiidae	Coryphopterus	Coryphopterus urospilus Ginsburg, 1938	Ecuador	Baltra Island, S	Eastern Galapagos	Galapagos	Eastern-Tropical-Pacific	-0.473637	-90.2578	1992-05-11T02:00Z	11	5	1992	LACM	Fish	45587
GBIF	Gobiidae	Lythrypnus	Lythrypnus rhizophora (Heller & Snodgrass, 1903)	Ecuador	Isla Baltra, SW	Eastern Galapagos	Galapagos	Eastern-Tropical-Pacific	-0.440441	-90.283					CAS	SU (ICH)	7064
GBIF	Gobiidae	Lythrypnus	Lythrypnus rhizophora (Heller & Snodgrass, 1903)	Ecuador	Isla Baltra, SW	Eastern Galapagos	Galapagos	Eastern-Tropical-Pacific	-0.440441	-90.283	1929-01-12T01:00Z	12	1	1929	CAS	SU (ICH)	24389
GBIF	Gobiidae	Bathygobius	Bathygobius lineatus (Jenyns, 1841)	Ecuador	Seymour	Eastern Galapagos	Galapagos	Eastern-Tropical-Pacific	-0.436858	-90.2828	1938-01-19T01:00Z	19	1	1938	LACM	Fish	21973
GBIF	Gobiidae	Bathygobius	Bathygobius lineatus (Jenyns, 1841)	Ecuador	Seymour	Eastern Galapagos	Galapagos	Eastern-Tropical-Pacific	-0.436858	-90.2828	1938-01-20T01:00Z	20	1	1938	LACM	Fish	21959
GBIF	Gobiidae	Eleotrica	Eleotrica cableae Ginsburg, 1933	Ecuador	Seymour	Eastern Galapagos	Galapagos	Eastern-Tropical-Pacific	-0.436858	-90.2828	1938-01-20T01:00Z	20	1	1938	LACM	Fish	20006
GBIF	Gobiidae	Eleotrica	Eleotrica cableae Ginsburg, 1933	Ecuador	Seymour	Eastern Galapagos	Galapagos	Eastern-Tropical-Pacific	-0.436858	-90.2828	1938-01-20T01:00Z	20	1	1938	CAS	SU (ICH)	37536
GBIF	Gobiidae	Lythrypnus	Lythrypnus gilberti (Heller & Snodgrass, 1903)	Ecuador	Isla Fernandina, E	Western Galapagos	Galapagos	Eastern-Tropical-Pacific	-0.43446	-91.3918					SIO	Marine Vertebrates	SIO 78-181
GBIF	Gobiidae	Lythrypnus	Lythrypnus gilberti (Heller & Snodgrass, 1903)	Ecuador	Isla Fernandina, E	Western Galapagos	Galapagos	Eastern-Tropical-Pacific	-0.43446	-91.3918					SIO	Marine Vertebrates	SIO 78-176
GBIF	Gobiidae	Lythrypnus	Lythrypnus rhizophora (Heller & Snodgrass, 1903)	Ecuador	Isla Fernandina, E	Western Galapagos	Galapagos	Eastern-Tropical-Pacific	-0.43446	-91.3918					SIO	Marine Vertebrates	SIO 78-176
GBIF	Gobiidae	Lythrypnus	Lythrypnus rhizophora (Heller & Snodgrass, 1903)	Ecuador	Isla Fernandina, E	Western Galapagos	Galapagos	Eastern-Tropical-Pacific	-0.43446	-91.3918					SIO	Marine Vertebrates	SIO 78-181
GBIF	Gobiidae	Lythrypnus	Lythrypnus rhizophora (Heller & Snodgrass, 1903)	Ecuador	E de Punta Noboa, Isla Baltra	Eastern Galapagos	Galapagos	Eastern-Tropical-Pacific	-0.433655	-90.2902	1966-05-15T01:00Z	15	5	1966	USNM	Fishes	348755
GBIF	Gobiidae	Lythrypnus	Lythrypnus rhizophora (Heller & Snodgrass, 1903)	Ecuador	E de Punta Noboa, Isla Baltra	Eastern Galapagos	Galapagos	Eastern-Tropical-Pacific	-0.433655	-90.2902	1966-05-15T01:00Z	15	5	1966	USNM	Fishes	348756
GBIF	Gobiidae	Coryphopterus	Coryphopterus urospilus Ginsburg, 1938	Ecuador	Caleta Del Norte, Baltra Island, N of Santa Cruz Island, Galapagos	Eastern Galapagos	Galapagos	Eastern-Tropical-Pacific	-0.43	-90.28	1966-09-21T01:00Z	21	9	1966	USNM	Fishes	342375
GBIF	Gobiidae	Tigrigobius	Tigrigobius nesiotes (Bussing, 1990)	Ecuador	N de Isla Santa Cru	Eastern Galapagos	Galapagos	Eastern-Tropical-Pacific	-0.426832	-90.2858	1966-09-21T01:00Z	21	9	1966	USNM	Fishes	352872
GBIF	Gobiidae	Lythrypnus	Lythrypnus gilberti (Heller & Snodgrass, 1903)	Ecuador	Isla Rábida, S de Isla Santiago	Eastern Galapagos	Galapagos	Eastern-Tropical-Pacific	-0.426398	-90.7097	1995-11-29T01:00Z	29	11	1995	CAS	ICH	90381
GBIF	Gobiidae	Lythrypnus	Lythrypnus gilberti (Heller & Snodgrass, 1903)	Ecuador	Caleta Del Norte, Isla Baltra	Eastern Galapagos	Galapagos	Eastern-Tropical-Pacific	-0.417736	-90.2898	1966-09-21T01:00Z	21	9	1966	USNM	Fishes	348725
CPUM	Gobiidae	Coryphopterus	Coryphopterus urospilus Ginsburg, 1938	Ecuador	Islote Mosquera, entre Baltra y Seymour	Eastern Galapagos	Galapagos	Eastern-Tropical-Pacific	-0.40475	-90.2757					Universidad Michoacana de San Nicolás de Hidalgo	Fish Collection of Universidad Michoacana de San Nicolás de Hidalgo	17079
CPUM	Gobiidae	Coryphopterus	Coryphopterus urospilus Ginsburg, 1938	Ecuador	Islote Mosquera, entre Baltra y Seymour	Eastern Galapagos	Galapagos	Eastern-Tropical-Pacific	-0.40475	-90.2757					Universidad Michoacana de San Nicolás de Hidalgo	Fish Collection of Universidad Michoacana de San Nicolás de Hidalgo	17590
GBIF	Gobiidae	Lythrypnus	Lythrypnus gilberti (Heller & Snodgrass, 1903)	Ecuador	SW de Isla Seymour	Eastern Galapagos	Galapagos	Eastern-Tropical-Pacific	-0.401576	-90.2906	1982-06-16T02:00Z	16	6	1982	LACM	Fish	43846
GBIF	Gobiidae	Coryphopterus	Coryphopterus urospilus Ginsburg, 1938	Ecuador	SW shore near landing dock	Eastern Galapagos	Galapagos	Eastern-Tropical-Pacific	-0.4	-90.2833	1982-06-16T02:00Z	16	6	1982	LACM	Fish	43846
GBIF	Gobiidae	Lythrypnus	Lythrypnus gilberti (Heller & Snodgrass, 1903)	Ecuador	Tagus cove, Isla Isabel	Western Galapagos	Galapagos	Eastern-Tropical-Pacific	-0.397663	-91.2272	1990-04-04T02:00Z	4	4	1990	USNM	Fishes	322715
GBIF	Gobiidae	Lythrypnus	Lythrypnus gilberti (Heller & Snodgrass, 1903)	Ecuador	S de Isla Seymour	Eastern Galapagos	Galapagos	Eastern-Tropical-Pacific	-0.39697	-90.2935	1938-01-20T01:00Z	20	1	1938	LACM	Fish	21924
GBIF	Gobiidae	Lythrypnus	Lythrypnus rhizophora (Heller & Snodgrass, 1903)	Ecuador	S de Isla Seymour	Eastern Galapagos	Galapagos	Eastern-Tropical-Pacific	-0.39697	-90.2935	1938-01-20T01:00Z	20	1	1938	LACM	Fish	22001
GBIF	Gobiidae	Lythrypnus	Lythrypnus rhizophora (Heller & Snodgrass, 1903)	Ecuador	S de Isla Seymour	Eastern Galapagos	Galapagos	Eastern-Tropical-Pacific	-0.39697	-90.2935	1938-01-20T01:00Z	20	1	1938	LACM	Fish	22002
GBIF	Gobiidae	Lythrypnus	Lythrypnus rhizophora (Heller & Snodgrass, 1903)	Ecuador	S de Isla Seymour	Eastern Galapagos	Galapagos	Eastern-Tropical-Pacific	-0.39697	-90.2935	1938-01-20T01:00Z	20	1	1938	CAS	ICH	208789
GBIF	Gobiidae	Lythrypnus	Lythrypnus rhizophora (Heller & Snodgrass, 1903)	Ecuador	Isla Fernandina, E	Western Galapagos	Galapagos	Eastern-Tropical-Pacific	-0.37572	-91.3693					CAS	SU (ICH)	7000
GBIF	Gobiidae	Lythrypnus	Lythrypnus gilberti (Heller & Snodgrass, 1903)	Ecuador	Sobrero Chino, Isla Santiago	Eastern Galapagos	Galapagos	Eastern-Tropical-Pacific	-0.372419	-90.5834	1994-05-16T02:00Z	16	5	1994	CAS	ICH	214844
GBIF	Gobiidae	Lythrypnus	Lythrypnus rhizophora (Heller & Snodgrass, 1903)	Ecuador	Bainbridge, Isla Santiago	Eastern Galapagos	Galapagos	Eastern-Tropical-Pacific	-0.352167	-90.5641	1977-03-13T01:00Z	13	3	1977	CAS	ICH	39398
GBIF	Gobiidae	Lythrypnus	Lythrypnus gilberti (Heller & Snodgrass, 1903)	Ecuador	Bainbridge, Isla Santiago	Eastern Galapagos	Galapagos	Eastern-Tropical-Pacific	-0.348302	-90.567	1977-03-13T01:00Z	13	3	1977	CAS	ICH	39236
CPUM	Gobiidae	Bathygobius	Bathygobius lineatus (Jenyns, 1841)	Ecuador	Puerto Copiano (Canal Bolívar)	Western Galapagos	Galapagos	Eastern-Tropical-Pacific	-0.299528	-91.4057					Universidad Michoacana de San Nicolás de Hidalgo	Fish Collection of Universidad Michoacana de San Nicolás de Hidalgo	17536
CPUM	Gobiidae	Bathygobius	Bathygobius lineatus (Jenyns, 1841)	Ecuador	Puerto Copiano (Canal Bolívar)	Western Galapagos	Galapagos	Eastern-Tropical-Pacific	-0.299528	-91.4057					Universidad Michoacana de San Nicolás de Hidalgo	Fish Collection of Universidad Michoacana de San Nicolás de Hidalgo	17074
CPUM	Gobiidae	Bathygobius	Bathygobius lineatus (Jenyns, 1841)	Ecuador	Puerto Copiano (Canal Bolívar)	Western Galapagos	Galapagos	Eastern-Tropical-Pacific	-0.299528	-91.4057					Universidad Michoacana de San Nicolás de Hidalgo	Fish Collection of Universidad Michoacana de San Nicolás de Hidalgo	17128
CPUM	Gobiidae	Bathygobius	Bathygobius lineatus (Jenyns, 1841)	Ecuador	Puerto Copiano (Canal Bolívar)	Western Galapagos	Galapagos	Eastern-Tropical-Pacific	-0.299528	-91.4057					Universidad Michoacana de San Nicolás de Hidalgo	Fish Collection of Universidad Michoacana de San Nicolás de Hidalgo	17047
CPUM	Gobiidae	Bathygobius	Bathygobius lineatus (Jenyns, 1841)	Ecuador	Puerto Copiano (Canal Bolívar)	Western Galapagos	Galapagos	Eastern-Tropical-Pacific	-0.299528	-91.4057					Universidad Michoacana de San Nicolás de Hidalgo	Fish Collection of Universidad Michoacana de San Nicolás de Hidalgo	17063
CPUM	Gobiidae	Bathygobius	Bathygobius lineatus (Jenyns, 1841)	Ecuador	Puerto Copiano (Canal Bolívar)	Western Galapagos	Galapagos	Eastern-Tropical-Pacific	-0.299528	-91.4057					Universidad Michoacana de San Nicolás de Hidalgo	Fish Collection of Universidad Michoacana de San Nicolás de Hidalgo	17071
CPUM	Gobiidae	Bathygobius	Bathygobius lineatus (Jenyns, 1841)	Ecuador	Puerto Copiano (Canal Bolívar)	Western Galapagos	Galapagos	Eastern-Tropical-Pacific	-0.299528	-91.4057					Universidad Michoacana de San Nicolás de Hidalgo	Fish Collection of Universidad Michoacana de San Nicolás de Hidalgo	17062
CPUM	Gobiidae	Bathygobius	Bathygobius lineatus (Jenyns, 1841)	Ecuador	Puerto Copiano (Canal Bolívar)	Western Galapagos	Galapagos	Eastern-Tropical-Pacific	-0.299528	-91.4057					Universidad Michoacana de San Nicolás de Hidalgo	Fish Collection of Universidad Michoacana de San Nicolás de Hidalgo	17067
CPUM	Gobiidae	Bathygobius	Bathygobius lineatus (Jenyns, 1841)	Ecuador	Puerto Copiano (Canal Bolívar)	Western Galapagos	Galapagos	Eastern-Tropical-Pacific	-0.299528	-91.4057					Universidad Michoacana de San Nicolás de Hidalgo	Fish Collection of Universidad Michoacana de San Nicolás de Hidalgo	17068
CPUM	Gobiidae	Bathygobius	Bathygobius lineatus (Jenyns, 1841)	Ecuador	Puerto Copiano (Canal Bolívar)	Western Galapagos	Galapagos	Eastern-Tropical-Pacific	-0.299528	-91.4057					Universidad Michoacana de San Nicolás de Hidalgo	Fish Collection of Universidad Michoacana de San Nicolás de Hidalgo	17069
CPUM	Gobiidae	Bathygobius	Bathygobius lineatus (Jenyns, 1841)	Ecuador	Puerto Copiano (Canal Bolívar)	Western Galapagos	Galapagos	Eastern-Tropical-Pacific	-0.299528	-91.4057					Universidad Michoacana de San Nicolás de Hidalgo	Fish Collection of Universidad Michoacana de San Nicolás de Hidalgo	17070
CPUM	Gobiidae	Bathygobius	Bathygobius lineatus (Jenyns, 1841)	Ecuador	Puerto Copiano (Canal Bolívar)	Western Galapagos	Galapagos	Eastern-Tropical-Pacific	-0.299528	-91.4057					Universidad Michoacana de San Nicolás de Hidalgo	Fish Collection of Universidad Michoacana de San Nicolás de Hidalgo	17911
CPUM	Gobiidae	Bathygobius	Bathygobius lineatus (Jenyns, 1841)	Ecuador	Puerto Copiano (Canal Bolívar)	Western Galapagos	Galapagos	Eastern-Tropical-Pacific	-0.299528	-91.4057					Universidad Michoacana de San Nicolás de Hidalgo	Fish Collection of Universidad Michoacana de San Nicolás de Hidalgo	17073
CPUM	Gobiidae	Bathygobius	Bathygobius lineatus (Jenyns, 1841)	Ecuador	Puerto Copiano (Canal Bolívar)	Western Galapagos	Galapagos	Eastern-Tropical-Pacific	-0.299528	-91.4057					Universidad Michoacana de San Nicolás de Hidalgo	Fish Collection of Universidad Michoacana de San Nicolás de Hidalgo	17072
CPUM	Gobiidae	Bathygobius	Bathygobius lineatus (Jenyns, 1841)	Ecuador	Puerto Copiano (Canal Bolívar)	Western Galapagos	Galapagos	Eastern-Tropical-Pacific	-0.299528	-91.4057					Universidad Michoacana de San Nicolás de Hidalgo	Fish Collection of Universidad Michoacana de San Nicolás de Hidalgo	17078
CPUM	Gobiidae	Bathygobius	Bathygobius lineatus (Jenyns, 1841)	Ecuador	Puerto Copiano (Canal Bolívar)	Western Galapagos	Galapagos	Eastern-Tropical-Pacific	-0.299528	-91.4057					Universidad Michoacana de San Nicolás de Hidalgo	Fish Collection of Universidad Michoacana de San Nicolás de Hidalgo	17076
CPUM	Gobiidae	Bathygobius	Bathygobius lineatus (Jenyns, 1841)	Ecuador	Puerto Copiano (Canal Bolívar)	Western Galapagos	Galapagos	Eastern-Tropical-Pacific	-0.299528	-91.4057					Universidad Michoacana de San Nicolás de Hidalgo	Fish Collection of Universidad Michoacana de San Nicolás de Hidalgo	17075
CPUM	Gobiidae	Coryphopterus	Coryphopterus urospilus Ginsburg, 1938	Ecuador	Sullivan	Eastern Galapagos	Galapagos	Eastern-Tropical-Pacific	-0.296833	-90.555					Universidad Michoacana de San Nicolás de Hidalgo	Fish Collection of Universidad Michoacana de San Nicolás de Hidalgo	17591
CPUM	Gobiidae	Coryphopterus	Coryphopterus urospilus Ginsburg, 1938	Ecuador	Sullivan	Eastern Galapagos	Galapagos	Eastern-Tropical-Pacific	-0.296833	-90.555					Universidad Michoacana de San Nicolás de Hidalgo	Fish Collection of Universidad Michoacana de San Nicolás de Hidalgo	18405
CPUM	Gobiidae	Coryphopterus	Coryphopterus urospilus Ginsburg, 1938	Ecuador	Sullivan	Eastern Galapagos	Galapagos	Eastern-Tropical-Pacific	-0.296833	-90.555					Universidad Michoacana de San Nicolás de Hidalgo	Fish Collection of Universidad Michoacana de San Nicolás de Hidalgo	18427
CPUM	Gobiidae	Coryphopterus	Coryphopterus urospilus Ginsburg, 1938	Ecuador	Sullivan	Eastern Galapagos	Galapagos	Eastern-Tropical-Pacific	-0.296833	-90.555					Universidad Michoacana de San Nicolás de Hidalgo	Fish Collection of Universidad Michoacana de San Nicolás de Hidalgo	18424
CPUM	Gobiidae	Coryphopterus	Coryphopterus urospilus Ginsburg, 1938	Ecuador	Sullivan	Eastern Galapagos	Galapagos	Eastern-Tropical-Pacific	-0.296833	-90.555					Universidad Michoacana de San Nicolás de Hidalgo	Fish Collection of Universidad Michoacana de San Nicolás de Hidalgo	18439
GBIF	Gobiidae	Lythrypnus	Lythrypnus gilberti (Heller & Snodgrass, 1903)	Ecuador	Isla Bartolome, Isla Santiago	Eastern Galapagos	Galapagos	Eastern-Tropical-Pacific	-0.290269	-90.5533	1990-04-06T02:00Z	6	4	1990	USNM	Fishes	322716
GBIF	Gobiidae	Coryphopterus	Coryphopterus urospilus Ginsburg, 1938	Ecuador	Bahia Sullivan, NW	Eastern Galapagos	Galapagos	Eastern-Tropical-Pacific	-0.289555	-90.5599	1964-02-25T01:00Z	25	2	1964	LACM	Fish	25745
GBIF	Gobiidae	Coryphopterus	Coryphopterus urospilus Ginsburg, 1938	Ecuador	Isla Bartholome	Eastern Galapagos	Galapagos	Eastern-Tropical-Pacific	-0.289487	-90.5636	1998-07-05T02:00Z	5	7	1998	USNM	Fishes	362001
GBIF	Gobiidae	Coryphopterus	Coryphopterus urospilus Ginsburg, 1938	Ecuador	Isla Bartolome	Eastern Galapagos	Galapagos	Eastern-Tropical-Pacific	-0.289191	-90.5537	1990-04-06T02:00Z	6	4	1990	USNM	Fishes	322604
GBIF	Gobiidae	Lythrypnus	Lythrypnus gilberti (Heller & Snodgrass, 1903)	Ecuador	Bahía Sullivan, Isla Santiago	Eastern Galapagos	Galapagos	Eastern-Tropical-Pacific	-0.281333	-90.5737	1938-03-21T01:00Z	21	3	1938	CAS	ICH	208791
GBIF	Gobiidae	Lythrypnus	Lythrypnus gilberti (Heller & Snodgrass, 1903)	Ecuador	Bahía Sullivan, Isla Santiago	Eastern Galapagos	Galapagos	Eastern-Tropical-Pacific	-0.281333	-90.5737	1938-01-21T01:00Z	21	1	1938	LACM	Fish	22658
GBIF	Gobiidae	Lythrypnus	Lythrypnus gilberti (Heller & Snodgrass, 1903)	Ecuador	Bahía Sullivan, Isla Santiago	Eastern Galapagos	Galapagos	Eastern-Tropical-Pacific	-0.28074	-90.5717	1934-12-12T01:00Z	12	12	1934	LACM	Fish	45676
GBIF	Gobiidae	Lythrypnus	Lythrypnus gilberti (Heller & Snodgrass, 1903)	Ecuador	Bahía Sullivan, Isla Santiago	Eastern Galapagos	Galapagos	Eastern-Tropical-Pacific	-0.279267	-90.5687	1934-12-12T01:00Z	12	12	1934	USNM	Fishes	116355
GBIF	Gobiidae	Lythrypnus	Lythrypnus gilberti (Heller & Snodgrass, 1903)	Ecuador	Sullivan, Isla Santiago	Eastern Galapagos	Galapagos	Eastern-Tropical-Pacific	-0.278697	-90.5691	1934-12-12T01:00Z	12	12	1934	USNM	Fishes	116357
GBIF	Gobiidae	Lythrypnus	Lythrypnus rhizophora (Heller & Snodgrass, 1903)	Ecuador	Sullivan, Isla Santiago	Eastern Galapagos	Galapagos	Eastern-Tropical-Pacific	-0.278697	-90.5691	1934-12-12T01:00Z	12	12	1934	USNM	Fishes	116358
GBIF	Gobiidae	Bathygobius	Bathygobius lineatus (Jenyns, 1841)	Ecuador	Bahía Sulivan	Eastern Galapagos	Galapagos	Eastern-Tropical-Pacific	-0.278498	-90.5694	1953-01-04T01:00Z	4	1	1953	CAS	ICH	229238
GBIF	Gobiidae	Bathygobius	Bathygobius lineatus (Jenyns, 1841)	Ecuador	Bahía Sulivan	Eastern Galapagos	Galapagos	Eastern-Tropical-Pacific	-0.278498	-90.5694	1978-01-22T01:00Z	22	1	1978	FishBase	Occurrence	AMNH 73475
GBIF	Gobiidae	Bathygobius	Bathygobius lineatus (Jenyns, 1841)	Ecuador	Bahía Sulivan	Eastern Galapagos	Galapagos	Eastern-Tropical-Pacific	-0.278498	-90.5694	1938-07-24T01:00Z	24	7	1938	USNM	Fishes	107106
GBIF	Gobiidae	Bathygobius	Bathygobius lineatus (Jenyns, 1841)	Ecuador	Bahía Sulivan	Eastern Galapagos	Galapagos	Eastern-Tropical-Pacific	-0.278498	-90.5694	1934-01-01T01:00Z		1	1934	USNM	Fishes	94051
GBIF	Gobiidae	Lythrypnus	Lythrypnus rhizophora (Heller & Snodgrass, 1903)	Ecuador	Pozas de marea, Playa Sullivan, Isla Santiago	Eastern Galapagos	Galapagos	Eastern-Tropical-Pacific	-0.275141	-90.573	1953-01-04T01:00Z	4	1	1953	LACM	Fish	49025
GBIF	Gobiidae	Lythrypnus	Lythrypnus gilberti (Heller & Snodgrass, 1903)	Ecuador	S de Punta Espinosa, Isla Fernandina	Western Galapagos	Galapagos	Eastern-Tropical-Pacific	-0.273169	-91.4355	1964-01-28T01:00Z	28	1	1964	LACM	Fish	8150
GBIF	Gobiidae	Bathygobius	Bathygobius lineatus (Jenyns, 1841)	Ecuador	Pozas Punta Espinosa	Western Galapagos	Galapagos	Eastern-Tropical-Pacific	-0.271677	-91.4399	1966-05-25T01:00Z	25	5	1966	CAS	ICH	59359
GBIF	Gobiidae	Eleotrica	Eleotrica cableae Ginsburg, 1933	Ecuador	Pozas Punta Espinosa	Western Galapagos	Galapagos	Eastern-Tropical-Pacific	-0.271677	-91.4399	1964-01-30T01:00Z	30	1	1964	LACM	Fish	8163
GBIF	Gobiidae	Eleotrica	Eleotrica cableae Ginsburg, 1933	Ecuador	Pozas Punta Espinosa	Western Galapagos	Galapagos	Eastern-Tropical-Pacific	-0.271677	-91.4399	1964-01-27T01:00Z	27	1	1964	LACM	Fish	8160
GBIF	Gobiidae	Bathygobius	Bathygobius lineatus (Jenyns, 1841)	Ecuador	Punta Espinosa	Western Galapagos	Galapagos	Eastern-Tropical-Pacific	-0.267552	-91.4426	1967-11-23T01:00Z	23	11	1967	SIO	Marine Vertebrates	SIO 78-180
GBIF	Gobiidae	Bathygobius	Bathygobius lineatus (Jenyns, 1841)	Ecuador	Punta Espinosa	Western Galapagos	Galapagos	Eastern-Tropical-Pacific	-0.267552	-91.4426	1967-11-20T01:00Z	20	11	1967	SIO	Marine Vertebrates	SIO 78-179
GBIF	Gobiidae	Bathygobius	Bathygobius lineatus (Jenyns, 1841)	Ecuador	Punta Espinosa	Western Galapagos	Galapagos	Eastern-Tropical-Pacific	-0.267552	-91.4426					SIO	Marine Vertebrates	SIO 78-181
GBIF	Gobiidae	Bathygobius	Bathygobius lineatus (Jenyns, 1841)	Ecuador	Punta Espinosa	Western Galapagos	Galapagos	Eastern-Tropical-Pacific	-0.267552	-91.4426	1968-08-21T01:00Z	21	8	1968	CAS	ICH	57171
GBIF	Gobiidae	Bathygobius	Bathygobius lineatus (Jenyns, 1841)	Ecuador	Punta Espinosa	Western Galapagos	Galapagos	Eastern-Tropical-Pacific	-0.267552	-91.4426	1994-05-15T02:00Z	15	5	1994	CAS	ICH	214181
GBIF	Gobiidae	Bathygobius	Bathygobius lineatus (Jenyns, 1841)	Ecuador	Punta Espinosa	Western Galapagos	Galapagos	Eastern-Tropical-Pacific	-0.267552	-91.4426	1966-05-25T01:00Z	25	5	1966	CAS	ICH	79851
GBIF	Gobiidae	Eleotrica	Eleotrica cableae Ginsburg, 1933	Ecuador	Punta Espinosa	Western Galapagos	Galapagos	Eastern-Tropical-Pacific	-0.267552	-91.4426	1967-11-23T01:00Z	23	11	1967	SIO	Marine Vertebrates	SIO 78-180
GBIF	Gobiidae	Eleotrica	Eleotrica cableae Ginsburg, 1933	Ecuador	Punta Espinosa	Western Galapagos	Galapagos	Eastern-Tropical-Pacific	-0.267552	-91.4426					SIO	Marine Vertebrates	SIO 78-176
GBIF	Gobiidae	Eleotrica	Eleotrica cableae Ginsburg, 1933	Ecuador	Punta Espinosa	Western Galapagos	Galapagos	Eastern-Tropical-Pacific	-0.267552	-91.4426					SIO	Marine Vertebrates	SIO 78-181
GBIF	Gobiidae	Eleotrica	Eleotrica cableae Ginsburg, 1933	Ecuador	Punta Espinosa	Western Galapagos	Galapagos	Eastern-Tropical-Pacific	-0.267552	-91.4426	1964-01-28T01:00Z	28	1	1964	CAS	ICH	23723
GBIF	Gobiidae	Lythrypnus	Lythrypnus gilberti (Heller & Snodgrass, 1903)	Ecuador	NW de Tagus cove, Isla Isabel	Western Galapagos	Galapagos	Eastern-Tropical-Pacific	-0.266003	-91.3823	1966-05-24T01:00Z	24	5	1966	USNM	Fishes	348729
GBIF	Gobiidae	Lythrypnus	Lythrypnus gilberti (Heller & Snodgrass, 1903)	Ecuador	NW de Tagus cove, Isla Isabel	Western Galapagos	Galapagos	Eastern-Tropical-Pacific	-0.264972	-91.3833	1966-05-24T01:00Z	24	5	1966	MCZ	Ich	60832
GBIF	Gobiidae	Coryphopterus	Coryphopterus urospilus Ginsburg, 1938	Ecuador	Cueva Tagus, Isla Isabel	Western Galapagos	Galapagos	Eastern-Tropical-Pacific	-0.264283	-91.376	1983-06-06T02:00Z	6	6	1983	LACM	Fish	43940
GBIF	Gobiidae	Lythrypnus	Lythrypnus gilberti (Heller & Snodgrass, 1903)	Ecuador	Tagus cove, Isla Isabel	Western Galapagos	Galapagos	Eastern-Tropical-Pacific	-0.26353	-91.3733	1899-01-14T01:00Z	14	1	1899	CAS	SU (ICH)	7061
GBIF	Gobiidae	Lythrypnus	Lythrypnus rhizophora (Heller & Snodgrass, 1903)	Ecuador	Tagus cove, Isla Isabel	Western Galapagos	Galapagos	Eastern-Tropical-Pacific	-0.26353	-91.3733	1898-01-01T01:00Z	1	1	1898	CAS	SU (ICH)	6349
GBIF	Gobiidae	Lythrypnus	Lythrypnus gilberti (Heller & Snodgrass, 1903)	Ecuador	0.5 mi. Afuera de Punta Espinosa, Isla Fernandina	Western Galapagos	Galapagos	Eastern-Tropical-Pacific	-0.262108	-91.4412	1966-05-25T01:00Z	25	5	1966	MCZ	Ich	74216
GBIF	Gobiidae	Lythrypnus	Lythrypnus rhizophora (Heller & Snodgrass, 1903)	Ecuador	Punta Espinosa, Isla Fernandina	Western Galapagos	Galapagos	Eastern-Tropical-Pacific	-0.2619	-91.4439	1966-05-05T01:00Z	5	5	1966	USNM	Fishes	348751
GBIF	Gobiidae	Coryphopterus	Coryphopterus urospilus Ginsburg, 1938	Ecuador	Punta Espinosa, Isla Fernandina	Western Galapagos	Galapagos	Eastern-Tropical-Pacific	-0.261019	-91.3896	1966-05-25T01:00Z	25	5	1966	USNM	Fishes	342378
GBIF	Gobiidae	Lythrypnus	Lythrypnus gilberti (Heller & Snodgrass, 1903)	Ecuador	NW de Tagus cove, Isla Isabel	Western Galapagos	Galapagos	Eastern-Tropical-Pacific	-0.259479	-91.388	1966-05-24T01:00Z	24	5	1966	USNM	Fishes	348728
GBIF	Gobiidae	Coryphopterus	Coryphopterus urospilus Ginsburg, 1938	Ecuador	Punta Espinosa, Isla Fernandina	Western Galapagos	Galapagos	Eastern-Tropical-Pacific	-0.25	-91.4333	1983-06-13T02:00Z	13	6	1983	LACM	Fish	43948
GBIF	Gobiidae	Coryphopterus	Coryphopterus urospilus Ginsburg, 1938	Ecuador	S. de Punta Espinosa, Isla Fernandina	Western Galapagos	Galapagos	Eastern-Tropical-Pacific	-0.25	-91.4333	1964-02-02T01:00Z	2	2	1964	LACM	Fish	51820
GBIF	Gobiidae	Coryphopterus	Coryphopterus urospilus Ginsburg, 1938	Ecuador	Punta Espinosa, Isla Fernandina	Western Galapagos	Galapagos	Eastern-Tropical-Pacific	-0.25	-91.4333	1964-02-01T01:00Z	1	2	1964	LACM	Fish	8176
GBIF	Gobiidae	Lythrypnus	Lythrypnus rhizophora (Heller & Snodgrass, 1903)	Ecuador	3 km NW de Caleta Tagus, Isla Isabel	Western Galapagos	Galapagos	Eastern-Tropical-Pacific	-0.241931	-91.3911	1966-05-24T01:00Z	24	5	1966	USNM	Fishes	348757
GBIF	Gobiidae	Lythrypnus	Lythrypnus gilberti (Heller & Snodgrass, 1903)	Ecuador	Isla Cousins, Isla Santiago	Eastern Galapagos	Galapagos	Eastern-Tropical-Pacific	-0.235752	-90.5739	1977-03-11T01:00Z	11	3	1977	CAS	ICH	39249
GBIF	Gobiidae	Lythrypnus	Lythrypnus rhizophora (Heller & Snodgrass, 1903)	Ecuador	Pozas de marea, Bahía James, Isla Santiago	Eastern Galapagos	Galapagos	Eastern-Tropical-Pacific	-0.230596	-90.8475	1932-06-04T01:00Z	4	6	1932	CAS	ICH	3056
GBIF	Gobiidae	Bathygobius	Bathygobius lineatus (Jenyns, 1841)	Ecuador	Bahía James	Eastern Galapagos	Galapagos	Eastern-Tropical-Pacific	-0.207662	-90.8364	1933-02-12T01:00Z	12	2	1933	LACM	Fish	21960
GBIF	Gobiidae	Bathygobius	Bathygobius lineatus (Jenyns, 1841)	Ecuador	Bahía James	Eastern Galapagos	Galapagos	Eastern-Tropical-Pacific	-0.207662	-90.8364	1982-06-22T02:00Z	22	6	1982	LACM	Fish	43852
GBIF	Gobiidae	Bathygobius	Bathygobius lineatus (Jenyns, 1841)	Ecuador	Bahía James	Eastern Galapagos	Galapagos	Eastern-Tropical-Pacific	-0.207662	-90.8364	1982-06-01T02:00Z	1	6	1982	LACM	Fish	43835
GBIF	Gobiidae	Bathygobius	Bathygobius lineatus (Jenyns, 1841)	Ecuador	Bahía James	Eastern Galapagos	Galapagos	Eastern-Tropical-Pacific	-0.207662	-90.8364	1981-07-26T02:00Z	26	7	1981	LACM	Fish	42606
GBIF	Gobiidae	Bathygobius	Bathygobius lineatus (Jenyns, 1841)	Ecuador	Bahía James	Eastern Galapagos	Galapagos	Eastern-Tropical-Pacific	-0.207662	-90.8364	1938-01-21T01:00Z	21	1	1938	LACM	Fish	21974
GBIF	Gobiidae	Eleotrica	Eleotrica cableae Ginsburg, 1933	Ecuador	Bahía James	Eastern Galapagos	Galapagos	Eastern-Tropical-Pacific	-0.207662	-90.8364	1977-03-07T01:00Z	7	3	1977	CAS	ICH	39281
GBIF	Gobiidae	Lythrypnus	Lythrypnus gilberti (Heller & Snodgrass, 1903)	Ecuador	Bahia James, San Salvador, Isla Santiago	Eastern Galapagos	Galapagos	Eastern-Tropical-Pacific	-0.2	-90.83	1966-09-23T01:00Z	23	9	1966	USNM	Fishes	348726
GBIF	Gobiidae	Lythrypnus	Lythrypnus gilberti (Heller & Snodgrass, 1903)	Ecuador	Bahía James	Eastern Galapagos	Galapagos	Eastern-Tropical-Pacific	-0.2	-90.83	1977-03-08T01:00Z	8	3	1977	CAS	ICH	39413
GBIF	Gobiidae	Lythrypnus	Lythrypnus gilberti (Heller & Snodgrass, 1903)	Ecuador	Bahía James	Eastern Galapagos	Galapagos	Eastern-Tropical-Pacific	-0.2	-90.83	1977-03-07T01:00Z	7	3	1977	CAS	ICH	39404
GBIF	Gobiidae	Lythrypnus	Lythrypnus rhizophora (Heller & Snodgrass, 1903)	Ecuador	Bahía James	Eastern Galapagos	Galapagos	Eastern-Tropical-Pacific	-0.2	-90.83	1977-03-07T01:00Z	7	3	1977	CAS	ICH	39405
CPUM	Gobiidae	Bathygobius	Bathygobius lineatus (Jenyns, 1841)	Ecuador	Playa Negra (Canal Bolívar)	Western Galapagos	Galapagos	Eastern-Tropical-Pacific	-0.192592	-91.3873					Universidad Michoacana de San Nicolás de Hidalgo	Fish Collection of Universidad Michoacana de San Nicolás de Hidalgo	17524
CPUM	Gobiidae	Bathygobius	Bathygobius lineatus (Jenyns, 1841)	Ecuador	Playa Negra (Canal Bolívar)	Western Galapagos	Galapagos	Eastern-Tropical-Pacific	-0.192592	-91.3873					Universidad Michoacana de San Nicolás de Hidalgo	Fish Collection of Universidad Michoacana de San Nicolás de Hidalgo	17108
CPUM	Gobiidae	Bathygobius	Bathygobius lineatus (Jenyns, 1841)	Ecuador	Playa Negra (Canal Bolívar)	Western Galapagos	Galapagos	Eastern-Tropical-Pacific	-0.192592	-91.3873					Universidad Michoacana de San Nicolás de Hidalgo	Fish Collection of Universidad Michoacana de San Nicolás de Hidalgo	17123
CPUM	Gobiidae	Bathygobius	Bathygobius lineatus (Jenyns, 1841)	Ecuador	Playa Negra (Canal Bolívar)	Western Galapagos	Galapagos	Eastern-Tropical-Pacific	-0.192592	-91.3873					Universidad Michoacana de San Nicolás de Hidalgo	Fish Collection of Universidad Michoacana de San Nicolás de Hidalgo	17109
GBIF	Gobiidae	Lythrypnus	Lythrypnus gilberti (Heller & Snodgrass, 1903)	Ecuador	N de cueva Buccaneer, Isla Santiago	Eastern Galapagos	Galapagos	Eastern-Tropical-Pacific	-0.162755	-90.8286	1977-03-07T01:00Z	7	3	1977	CAS	ICH	39282
GBIF	Gobiidae	Lythrypnus	Lythrypnus rhizophora (Heller & Snodgrass, 1903)	Ecuador	N de cueva Buccaneer, Isla Santiago	Eastern Galapagos	Galapagos	Eastern-Tropical-Pacific	-0.162755	-90.8286	1977-03-07T01:00Z	7	3	1977	CAS	ICH	39283
GBIF	Gobiidae	Coryphopterus	Coryphopterus urospilus Ginsburg, 1938	Ecuador	Punta Vicente, Isla Isabel	Western Galapagos	Galapagos	Eastern-Tropical-Pacific	-0.05334	-91.5487	1994-05-14T02:00Z	14	5	1994	CAS	ICH	205877
GBIF	Gobiidae	Eleotrica	Eleotrica cableae Ginsburg, 1933	Ecuador	Punta Vicente	Western Galapagos	Galapagos	Eastern-Tropical-Pacific	-0.05334	-91.5487	1994-05-14T02:00Z	14	5	1994	CAS	ICH	214185
GBIF	Gobiidae	Chriolepis	Chriolepis tagus Ginsburg, 1953	Ecuador	Cueva Tagus	Western Galapagos	Galapagos	Eastern-Tropical-Pacific	0.163557	-91.3329	1934-04-15T01:00Z	15	4	1934	USNM	Fishes	123232
GBIF	Gobiidae	Bathygobius	Bathygobius lineatus (Jenyns, 1841)	Ecuador	SW Isla Marchena	Eastern Galapagos	Galapagos	Eastern-Tropical-Pacific	0.290259	-90.5035	1984-05-19T02:00Z	19	5	1984	LACM	Fish	43693
GBIF	Gobiidae	Bathygobius	Bathygobius lineatus (Jenyns, 1841)	Ecuador	SW de Isla Marchena	Eastern Galapagos	Galapagos	Eastern-Tropical-Pacific	0.290451	-90.5036	1984-05-18T02:00Z	18	5	1984	LACM	Fish	43689
GBIF	Gobiidae	Bathygobius	Bathygobius lineatus (Jenyns, 1841)	Ecuador	SW de Isla Marchena	Eastern Galapagos	Galapagos	Eastern-Tropical-Pacific	0.290451	-90.5036	1984-05-18T02:00Z	18	5	1984	LACM	Fish	43690
GBIF	Gobiidae	Bathygobius	Bathygobius lineatus (Jenyns, 1841)	Ecuador	SW de Isla Marchena	Eastern Galapagos	Galapagos	Eastern-Tropical-Pacific	0.290451	-90.5036	1984-05-18T02:00Z	18	5	1984	LACM	Fish	43690
GBIF	Gobiidae	Bathygobius	Bathygobius lineatus (Jenyns, 1841)	Ecuador	SW de Isla Marchena	Eastern Galapagos	Galapagos	Eastern-Tropical-Pacific	0.290451	-90.5036	1984-05-11T02:00Z	11	5	1984	LACM	Fish	43665
GBIF	Gobiidae	Bathygobius	Bathygobius lineatus (Jenyns, 1841)	Ecuador	SW de Isla Marchena	Eastern Galapagos	Galapagos	Eastern-Tropical-Pacific	0.290451	-90.5036	1984-05-18T02:00Z	18	5	1984	LACM	Fish	43689
GBIF	Gobiidae	Coryphopterus	Coryphopterus urospilus Ginsburg, 1938	Ecuador	SW Isla Marchena	Eastern Galapagos	Galapagos	Eastern-Tropical-Pacific	0.290778	-90.5035	1984-05-18T02:00Z	18	5	1984	LACM	Fish	43690
GBIF	Gobiidae	Lythrypnus	Lythrypnus rhizophora (Heller & Snodgrass, 1903)	Ecuador	SW Isla Marchena	Eastern Galapagos	Galapagos	Eastern-Tropical-Pacific	0.290783	-90.5034	1984-05-18T02:00Z	18	5	1984	LACM	Fish	43690
GBIF	Gobiidae	Lythrypnus	Lythrypnus gilberti (Heller & Snodgrass, 1903)	Ecuador	SW Isla Marchena	Eastern Galapagos	Galapagos	Eastern-Tropical-Pacific	0.299221	-90.5081	1984-05-19T02:00Z	19	5	1984	LACM	Fish	43693
GBIF	Gobiidae	Lythrypnus	Lythrypnus rhizophora (Heller & Snodgrass, 1903)	Ecuador	SW Isla Marchena	Eastern Galapagos	Galapagos	Eastern-Tropical-Pacific	0.299221	-90.5081	1984-05-19T02:00Z	19	5	1984	LACM	Fish	43693
GBIF	Gobiidae	Lythrypnus	Lythrypnus rhizophora (Heller & Snodgrass, 1903)	Ecuador	entrada Bahía Darwin, Isla Genovesa	Eastern Galapagos	Galapagos	Eastern-Tropical-Pacific	0.301976	-89.9543	1967-02-05T01:00Z	5	2	1967	LACM	Fish	52016
GBIF	Gobiidae	Lythrypnus	Lythrypnus rhizophora (Heller & Snodgrass, 1903)	Ecuador	entrada Bahía Darwin, Isla Genovesa	Eastern Galapagos	Galapagos	Eastern-Tropical-Pacific	0.301976	-89.9543	1967-02-05T01:00Z	5	2	1967	LACM	Fish	52017
GBIF	Gobiidae	Lythrypnus	Lythrypnus rhizophora (Heller & Snodgrass, 1903)	Ecuador	Pozas de marea, Bahía Darwin	Eastern Galapagos	Galapagos	Eastern-Tropical-Pacific	0.305777	-89.9555	1968-07-31T01:00Z	31	7	1968	CAS	ICH	54567
GBIF	Gobiidae	Lythrypnus	Lythrypnus rhizophora (Heller & Snodgrass, 1903)	Ecuador	Bahía Darwin, Isla Genovesa	Eastern Galapagos	Galapagos	Eastern-Tropical-Pacific	0.310003	-89.9475	1977-03-10T01:00Z	10	3	1977	CAS	ICH	39270
GBIF	Gobiidae	Lythrypnus	Lythrypnus rhizophora (Heller & Snodgrass, 1903)	Ecuador	Bahía Darwin, Isla Genovesa	Eastern Galapagos	Galapagos	Eastern-Tropical-Pacific	0.311957	-89.9577	1977-03-10T01:00Z	10	3	1977	CAS	ICH	39322
GBIF	Gobiidae	Coryphopterus	Coryphopterus urospilus Ginsburg, 1938	Ecuador	Bahia Principal, Isla Genovesa	Eastern Galapagos	Galapagos	Eastern-Tropical-Pacific	0.313911	-89.9488	1933-02-21T01:00Z	21	2	1933	LACM	Fish	45655
GBIF	Gobiidae	Lythrypnus	Lythrypnus rhizophora (Heller & Snodgrass, 1903)	Ecuador	Bahía Darwin	Eastern Galapagos	Galapagos	Eastern-Tropical-Pacific	0.315237	-89.9515	1938-01-17T01:00Z	17	1	1938	LACM	Fish	22005
GBIF	Gobiidae	Bathygobius	Bathygobius lineatus (Jenyns, 1841)	Ecuador	Bahía Darwin	Eastern Galapagos	Galapagos	Eastern-Tropical-Pacific	0.316148	-89.9538	1938-01-14T01:00Z	14	1	1938	LACM	Fish	21972
GBIF	Gobiidae	Bathygobius	Bathygobius lineatus (Jenyns, 1841)	Ecuador	Bahía Darwin	Eastern Galapagos	Galapagos	Eastern-Tropical-Pacific	0.316148	-89.9538	1938-01-17T01:00Z	17	1	1938	LACM	Fish	21963
GBIF	Gobiidae	Bathygobius	Bathygobius lineatus (Jenyns, 1841)	Ecuador	Bahía Darwin	Eastern Galapagos	Galapagos	Eastern-Tropical-Pacific	0.316148	-89.9538	1938-01-17T01:00Z	17	1	1938	LACM	Fish	21962
GBIF	Gobiidae	Bathygobius	Bathygobius lineatus (Jenyns, 1841)	Ecuador	Bahía Darwin	Eastern Galapagos	Galapagos	Eastern-Tropical-Pacific	0.316148	-89.9538	1938-01-17T01:00Z	17	1	1938	CAS	SU (ICH)	68786
GBIF	Gobiidae	Bathygobius	Bathygobius lineatus (Jenyns, 1841)	Ecuador	Bahía Darwin	Eastern Galapagos	Galapagos	Eastern-Tropical-Pacific	0.316148	-89.9538	1938-01-16T01:00Z	16	1	1938	LACM	Fish	21961
GBIF	Gobiidae	Bathygobius	Bathygobius lineatus (Jenyns, 1841)	Ecuador	Bahía Darwin	Eastern Galapagos	Galapagos	Eastern-Tropical-Pacific	0.316148	-89.9538	1968-07-31T01:00Z	31	7	1968	CAS	ICH	54566
GBIF	Gobiidae	Eleotrica	Eleotrica cableae Ginsburg, 1933	Ecuador	Bahía Darwin	Eastern Galapagos	Galapagos	Eastern-Tropical-Pacific	0.316148	-89.9538	1933-02-26T01:00Z	26	2	1933	LACM	Fish	45657
GBIF	Gobiidae	Lythrypnus	Lythrypnus rhizophora (Heller & Snodgrass, 1903)	Ecuador	Punta Espejo, Isla Marchena	Eastern Galapagos	Galapagos	Eastern-Tropical-Pacific	0.316667	-90.3986	1984-05-11T02:00Z	11	5	1984	LACM	Fish	43661
GBIF	Gobiidae	Coryphopterus	Coryphopterus urospilus Ginsburg, 1938	Ecuador	Bahia Principal, Isla Genovesa	Eastern Galapagos	Galapagos	Eastern-Tropical-Pacific	0.317031	-89.9526	1933-02-23T01:00Z	23	2	1933	LACM	Fish	45656
GBIF	Gobiidae	Lythrypnus	Lythrypnus rhizophora (Heller & Snodgrass, 1903)	Ecuador	Pozas de marea, Bahía Darwin	Eastern Galapagos	Galapagos	Eastern-Tropical-Pacific	0.317236	-89.9549	1968-07-31T01:00Z	31	7	1968	CAS	ICH	50078
GBIF	Gobiidae	Coryphopterus	Coryphopterus urospilus Ginsburg, 1938	Ecuador	Bahia Principal, Isla Genovesa	Eastern Galapagos	Galapagos	Eastern-Tropical-Pacific	0.320833	-89.945					LACM	Fish	45665
GBIF	Gobiidae	Lythrypnus	Lythrypnus gilberti (Heller & Snodgrass, 1903)	Ecuador	Punta Montalvo, Isla Marchena	Eastern Galapagos	Galapagos	Eastern-Tropical-Pacific	0.385708	-90.4749	1966-09-22T01:00Z	22	9	1966	USNM	Fishes	348731
GBIF	Gobiidae	Lythrypnus	Lythrypnus rhizophora (Heller & Snodgrass, 1903)	Ecuador	Punta Montalvo, Isla Marchena	Eastern Galapagos	Galapagos	Eastern-Tropical-Pacific	0.385708	-90.4749	1966-09-22T01:00Z	22	9	1966	USNM	Fishes	348753
GBIF	Gobiidae	Lythrypnus	Lythrypnus gilberti (Heller & Snodgrass, 1903)	Ecuador	S de Punta Ibbetson, Isla Pinta	Eastern Galapagos	Galapagos	Eastern-Tropical-Pacific	0.540019	-90.7249	1984-05-20T02:00Z	20	5	1984	LACM	Fish	43695
GBIF	Gobiidae	Lythrypnus	Lythrypnus rhizophora (Heller & Snodgrass, 1903)	Ecuador	S de Punta Ibbetson, Isla Pinta	Eastern Galapagos	Galapagos	Eastern-Tropical-Pacific	0.540019	-90.7249	1984-05-20T02:00Z	20	5	1984	LACM	Fish	43695
GBIF	Gobiidae	Coryphopterus	Coryphopterus urospilus Ginsburg, 1938	Ecuador	Punta Ibbetson, Isla Pinta	Eastern Galapagos	Galapagos	Eastern-Tropical-Pacific	0.540044	-90.7249	1984-05-20T02:00Z	20	5	1984	LACM	Fish	43695
GBIF	Gobiidae	Eleotrica	Eleotrica cableae Ginsburg, 1933	Ecuador	Punta Ibbetson	Eastern Galapagos	Galapagos	Eastern-Tropical-Pacific	0.540278	-90.725	1984-05-20T02:00Z	20	5	1984	LACM	Fish	43695
GBIF	Gobiidae	Lythrypnus	Lythrypnus gilberti (Heller & Snodgrass, 1903)	Ecuador	Isla Pinta, NE	Eastern Galapagos	Galapagos	Eastern-Tropical-Pacific	0.611729	-90.7423	1984-05-17T02:00Z	17	5	1984	LACM	Fish	43687
GBIF	Gobiidae	Gobiosoma	Gobiosoma paradoxum (Günther, 1861)	Ecuador	San Francisco Bay	Panama Bight	Tropical-East-Pacific	Eastern-Tropical-Pacific	0.644444	-80.0944	1934-02-11T01:00Z	11	2	1934	LACM	Fish	54478
GBIF	Gobiidae	Bathygobius	Bathygobius lineatus (Jenyns, 1841)	Ecuador	SW de Isla Wolf	Northern Galapagos	Galapagos	Eastern-Tropical-Pacific	1.37843	-91.8199	1984-05-15T02:00Z	15	5	1984	LACM	Fish	43680
GBIF	Gobiidae	Eleotrica	Eleotrica cableae Ginsburg, 1933	Ecuador	SW de Isla Wolf	Northern Galapagos	Galapagos	Eastern-Tropical-Pacific	1.37843	-91.8199	1984-05-15T02:00Z	15	5	1984	LACM	Fish	43680
GBIF	Gobiidae	Lythrypnus	Lythrypnus gilberti (Heller & Snodgrass, 1903)	Ecuador	Isla Wolf	Northern Galapagos	Galapagos	Eastern-Tropical-Pacific	1.37874	-91.8195	1984-05-15T02:00Z	15	5	1984	LACM	Fish	43680
GBIF	Gobiidae	Lythrypnus	Lythrypnus rhizophora (Heller & Snodgrass, 1903)	Ecuador	Isla Wolf	Northern Galapagos	Galapagos	Eastern-Tropical-Pacific	1.37874	-91.8195	1984-05-15T02:00Z	15	5	1984	LACM	Fish	43680
GBIF	Gobiidae	Lythrypnus	Lythrypnus rhizophora (Heller & Snodgrass, 1903)	Ecuador	Isla Wolf	Northern Galapagos	Galapagos	Eastern-Tropical-Pacific	1.37874	-91.8195	1984-05-15T02:00Z	15	5	1984	LACM	Fish	43680
GBIF	Gobiidae	Lythrypnus	Lythrypnus rhizophora (Heller & Snodgrass, 1903)	Ecuador	Isla Wolf	Northern Galapagos	Galapagos	Eastern-Tropical-Pacific	1.37874	-91.8195	1984-05-15T02:00Z	15	5	1984	LACM	Fish	43682
GBIF	Gobiidae	Ctenogobius	Ctenogobius sagittula (Günther, 1862)	Colombia	Cabo Manglares	Panama Bight	Tropical-East-Pacific	Eastern-Tropical-Pacific	1.61556	-79.0163	1970-10-27T01:00Z	27	10	1970	USNM	Fishes	257679
GBIF	Gobiidae	Gobionellus	Gobionellus daguae (Eigenmann, 1918)	Colombia	Cabo Manglares	Panama Bight	Tropical-East-Pacific	Eastern-Tropical-Pacific	1.63649	-79.0193	1970-10-27T01:00Z	27	10	1970	USNM	Fishes	257680
GBIF	Gobiidae	Tigrigobius	Tigrigobius nesiotes (Bussing, 1990)	Ecuador	S de Isla Darwin	Northern Galapagos	Galapagos	Eastern-Tropical-Pacific	1.67095	-91.991	1984-05-13T02:00Z	13	5	1984	LACM	Fish	43676-25
GBIF	Gobiidae	Lythrypnus	Lythrypnus rhizophora (Heller & Snodgrass, 1903)	Ecuador	Isla Darwin, S	Northern Galapagos	Galapagos	Eastern-Tropical-Pacific	1.67414	-91.9988	1994-05-13T02:00Z	13	5	1994	CAS	ICH	214828
GBIF	Gobiidae	Lythrypnus	Lythrypnus rhizophora (Heller & Snodgrass, 1903)	Ecuador	Isla Darwin, NW	Northern Galapagos	Galapagos	Eastern-Tropical-Pacific	1.67673	-92.0067	1984-05-16T02:00Z	16	5	1984	LACM	Fish	43684
GBIF	Gobiidae	Tigrigobius	Tigrigobius nesiotes (Bussing, 1990)	Ecuador	N de Isla Darwin	Northern Galapagos	Galapagos	Eastern-Tropical-Pacific	1.67953	-92.0086	1984-05-16T02:00Z	16	5	1984	LACM	Fish	43684-5
GBIF	Gobiidae	Eleotrica	Eleotrica cableae Ginsburg, 1933	Ecuador	NW isla Darwin	Northern Galapagos	Galapagos	Eastern-Tropical-Pacific	1.67971	-92.0078	1984-05-16T02:00Z	16	5	1984	LACM	Fish	43684
GBIF	Gobiidae	Bollmannia	Bollmannia marginalis Ginsburg, 1939	Colombia	Tumaco	Panama Bight	Tropical-East-Pacific	Eastern-Tropical-Pacific	1.83333	-78.75	1961-09-24T01:00Z	24	9	1961	UF	Fish	172803
GBIF	Gobiidae	Bollmannia	Bollmannia stigmatura Gilbert, 1892	Colombia	Tumaco	Panama Bight	Tropical-East-Pacific	Eastern-Tropical-Pacific	1.83333	-78.75	1961-09-24T01:00Z	24	9	1961	UF	Fish	172802
GBIF	Gobiidae	Ctenogobius	Ctenogobius sagittula (Günther, 1862)	Colombia	Tumaco	Panama Bight	Tropical-East-Pacific	Eastern-Tropical-Pacific	1.84	-78.736	1970-10-26T01:00Z	26	10	1970	USNM	Fishes	257666
GBIF	Gobiidae	Ctenogobius	Ctenogobius sagittula (Günther, 1862)	Colombia	Puerto Pizarro	Panama Bight	Tropical-East-Pacific	Eastern-Tropical-Pacific	2.04645	-78.6635	1945-09-01T01:00Z		9	1945	FMNH	Fishes	86693
GBIF	Gobiidae	Microgobius	Microgobius crocatus Birdsong, 1968	Colombia	Puerto Pizarro	Panama Bight	Tropical-East-Pacific	Eastern-Tropical-Pacific	2.04645	-78.6635	1966-03-10T01:00Z	10	3	1966	USNM	Fishes	342764
GBIF	Gobiidae	Microgobius	Microgobius curtus Ginsburg, 1939	Colombia	Puerto Pizarro	Panama Bight	Tropical-East-Pacific	Eastern-Tropical-Pacific	2.04645	-78.6635	1967-03-01T01:00Z		3	1967	USNM	Fishes	342767
GBIF	Gobiidae	Bathygobius	Bathygobius andrei (Sauvage, 1880)	Colombia	Bahía Watering	Panama Bight	Tropical-East-Pacific	Eastern-Tropical-Pacific	2.93497	-78.2003	1938-02-24T01:00Z	24	2	1938	LACM	Fish	21976
GBIF	Gobiidae	Bathygobius	Bathygobius ramosus Ginsburg, 1947	Colombia	Pozas, Gorgonilla	Panama Bight	Tropical-East-Pacific	Eastern-Tropical-Pacific	2.93953	-78.2147	1938-03-30T01:00Z	30	3	1938	CAS	ICH	42770
GBIF	Gobiidae	Coryphopterus	Coryphopterus urospilus Ginsburg, 1938	Colombia	NNE de Punta Mona, Isla Gorgona	Panama Bight	Tropical-East-Pacific	Eastern-Tropical-Pacific	2.9575	-78.1989	1961-09-22T01:00Z	22	9	1961	UF	Fish	171151
GBIF	Gobiidae	Bathygobius	Bathygobius ramosus Ginsburg, 1947	Colombia	Pozas, Gorgona	Panama Bight	Tropical-East-Pacific	Eastern-Tropical-Pacific	2.97355	-78.1931	1938-04-01T01:00Z	1	4	1938	CAS	SU (ICH)	59563
GBIF	Gobiidae	Bathygobius	Bathygobius lineatus (Jenyns, 1841)	Colombia	Isla Gorgona	Panama Bight	Tropical-East-Pacific	Eastern-Tropical-Pacific	2.98709	-78.1851	1938-03-29T01:00Z	29	3	1938	CAS	ICH	42769
GBIF	Gobiidae	Bathygobius	Bathygobius ramosus Ginsburg, 1947	Colombia	Isla Gorgona	Panama Bight	Tropical-East-Pacific	Eastern-Tropical-Pacific	2.98709	-78.1851	1938-04-01T01:00Z	1	4	1938	CAS	SU (ICH)	46855
GBIF	Gobiidae	Bathygobius	Bathygobius ramosus Ginsburg, 1947	Colombia	Isla Gorgona	Panama Bight	Tropical-East-Pacific	Eastern-Tropical-Pacific	2.98709	-78.1851	1935-01-22T01:00Z	22	1	1935	USNM	Fishes	133639
GBIF	Gobiidae	Ctenogobius	Ctenogobius sagittula (Günther, 1862)	Colombia	Bocana Micay, Punta Coco	Panama Bight	Tropical-East-Pacific	Eastern-Tropical-Pacific	2.99273	-77.6919	1970-10-24T01:00Z	24	10	1970	USNM	Fishes	265085
GBIF	Gobiidae	Coryphopterus	Coryphopterus urospilus Ginsburg, 1938	Colombia	NE Isla Gorgona	Panama Bight	Tropical-East-Pacific	Eastern-Tropical-Pacific	3.00256	-78.1714	1961-09-21T01:00Z	21	9	1961	UF	Fish	171146
GBIF	Gobiidae	Bollmannia	Bollmannia chlamydes Jordan, 1890	Colombia	Afuera de Cauca	Panama Bight	Tropical-East-Pacific	Eastern-Tropical-Pacific	3.02	-77.83	1966-09-16T01:00Z	16	9	1966	USNM	Fishes	342688
GBIF	Gobiidae	Bollmannia	Bollmannia umbrosa Ginsburg, 1939	Colombia	Afuera de Cauca	Panama Bight	Tropical-East-Pacific	Eastern-Tropical-Pacific	3.02	-77.83	1966-09-16T01:00Z	16	9	1966	USNM	Fishes	348828
GBIF	Gobiidae	Bathygobius	Bathygobius andrei (Sauvage, 1880)	Colombia	Bahía de Buenaventura	Panama Bight	Tropical-East-Pacific	Eastern-Tropical-Pacific	3.81333	-77.1767	1970-06-20T01:00Z	20	6	1970	FishBase	Occurrence	GCRL 5139
GBIF	Gobiidae	Ctenogobius	Ctenogobius sagittula (Günther, 1862)	Colombia	Bahía de Buenaventura	Panama Bight	Tropical-East-Pacific	Eastern-Tropical-Pacific	3.81333	-77.1767	1970-06-20T01:00Z	20	6	1970	FishBase	Occurrence	GCRL 5141
GBIF	Gobiidae	Microgobius	Microgobius tabogensis Meek & Hildebrand, 1928	Colombia	Bahía de Buenaventura	Panama Bight	Tropical-East-Pacific	Eastern-Tropical-Pacific	3.81333	-77.1767	1971-03-28T01:00Z	28	3	1971	FishBase	Occurrence	GCRL 17471
GBIF	Gobiidae	Aboma	Aboma etheostoma Jordan & Starks, 1895	Colombia	Valle Buenaventura	Panama Bight	Tropical-East-Pacific	Eastern-Tropical-Pacific	3.81417	-77.1764	1970-06-20T01:00Z	20	6	1970	FishBase	Occurrence	GCRL 5106
GBIF	Gobiidae	Bathygobius	Bathygobius andrei (Sauvage, 1880)	Colombia	Bahía de Buenaventura	Panama Bight	Tropical-East-Pacific	Eastern-Tropical-Pacific	3.81417	-77.1764	1970-06-20T01:00Z	20	6	1970	FishBase	Occurrence	GCRL 5107
GBIF	Gobiidae	Microgobius	Microgobius tabogensis Meek & Hildebrand, 1928	Colombia	Bahía de Buenaventura	Panama Bight	Tropical-East-Pacific	Eastern-Tropical-Pacific	3.81417	-77.1764	1970-06-20T01:00Z	20	6	1970	FishBase	Occurrence	GCRL 17485
GBIF	Gobiidae	Microgobius	Microgobius tabogensis Meek & Hildebrand, 1928	Colombia	Bahía de Buenaventura	Panama Bight	Tropical-East-Pacific	Eastern-Tropical-Pacific	3.81417	-77.1764	1970-06-20T01:00Z	20	6	1970	FishBase	Occurrence	GCRL 17482
GBIF	Gobiidae	Microgobius	Microgobius tabogensis Meek & Hildebrand, 1928	Colombia	Bahía de Buenaventura	Panama Bight	Tropical-East-Pacific	Eastern-Tropical-Pacific	3.83694	-77.1772	1970-06-19T01:00Z	19	6	1970	FishBase	Occurrence	GCRL 17481
GBIF	Gobiidae	Bathygobius	Bathygobius andrei (Sauvage, 1880)	Colombia	Bahía de Buenaventura	Panama Bight	Tropical-East-Pacific	Eastern-Tropical-Pacific	3.83722	-77.1772	1970-06-19T01:00Z	19	6	1970	FishBase	Occurrence	GCRL 5158
GBIF	Gobiidae	Ctenogobius	Ctenogobius sagittula (Günther, 1862)	Colombia	Bahía de Buenaventura	Panama Bight	Tropical-East-Pacific	Eastern-Tropical-Pacific	3.83722	-77.1772	1970-06-19T01:00Z	19	6	1970	FishBase	Occurrence	GCRL 5157
GBIF	Gobiidae	Evorthodus	Evorthodus minutus Meek & Hildebrand, 1928	Colombia	Bahía de Buenaventura	Panama Bight	Tropical-East-Pacific	Eastern-Tropical-Pacific	3.83722	-77.1772	1970-06-19T01:00Z	19	6	1970	FishBase	Occurrence	GCRL 5144
GBIF	Gobiidae	Microgobius	Microgobius cyclolepis Gilbert, 1890	Colombia	La Bocana	Panama Bight	Tropical-East-Pacific	Eastern-Tropical-Pacific	3.84389	-77.1701	1970-11-01T01:00Z	1	11	1970	USNM	Fishes	257659
GBIF	Gobiidae	Bathygobius	Bathygobius andrei (Sauvage, 1880)	Colombia	Buenaventura, La Bocana	Panama Bight	Tropical-East-Pacific	Eastern-Tropical-Pacific	3.84833	-77.1653	1971-11-20T01:00Z	20	11	1971	FishBase	Occurrence	GCRL 7273
GBIF	Gobiidae	Gobiosoma	Gobiosoma paradoxum (Günther, 1861)	Colombia	Buenaventura, La Bocana	Panama Bight	Tropical-East-Pacific	Eastern-Tropical-Pacific	3.84833	-77.1653	1971-11-20T01:00Z	20	11	1971	FishBase	Occurrence	GCRL 7274
GBIF	Gobiidae	Microgobius	Microgobius emblematicus (Jordan & Gilbert, 1882)	Colombia	Buenaventura, La Bocana	Panama Bight	Tropical-East-Pacific	Eastern-Tropical-Pacific	3.84833	-77.1653	1971-11-20T01:00Z	20	11	1971	FishBase	Occurrence	GCRL 8730
GBIF	Gobiidae	Ctenogobius	Ctenogobius sagittula (Günther, 1862)	Colombia	bocana, Buenaventura	Panama Bight	Tropical-East-Pacific	Eastern-Tropical-Pacific	3.85	-77.17	1969-10-08T01:00Z	8	10	1969	USNM	Fishes	257662
GBIF	Gobiidae	Ctenogobius	Ctenogobius sagittula (Günther, 1862)	Colombia	boca Rio Dagua	Panama Bight	Tropical-East-Pacific	Eastern-Tropical-Pacific	3.85761	-77.0724					CAS	ICH	51041
GBIF	Gobiidae	Ctenogobius	Ctenogobius sagittula (Günther, 1862)	Colombia	boca Rio Dagua	Panama Bight	Tropical-East-Pacific	Eastern-Tropical-Pacific	3.85761	-77.0724	1912-03-01T01:00Z		3	1912	FMNH	Fishes	58481
GBIF	Gobiidae	Gobionellus	Gobionellus daguae (Eigenmann, 1918)	Colombia	Rio Dagua, Buenaventura	Panama Bight	Tropical-East-Pacific	Eastern-Tropical-Pacific	3.86331	-77.0925					CAS	ICH	46150
GBIF	Gobiidae	Gobionellus	Gobionellus daguae (Eigenmann, 1918)	Colombia	Rio Dagua, Buenaventura	Panama Bight	Tropical-East-Pacific	Eastern-Tropical-Pacific	3.86331	-77.0925	1912-03-01T01:00Z		3	1912	FMNH	Fishes	58479
GBIF	Gobiidae	Gobionellus	Gobionellus daguae (Eigenmann, 1918)	Colombia	Rio Dagua, Buenaventura	Panama Bight	Tropical-East-Pacific	Eastern-Tropical-Pacific	3.86331	-77.0925	1912-03-01T01:00Z		3	1912	FMNH	Fishes	58480
GBIF	Gobiidae	Ctenogobius	Ctenogobius sagittula (Günther, 1862)	Colombia	Rio Dagua	Panama Bight	Tropical-East-Pacific	Eastern-Tropical-Pacific	3.86522	-77.0689	1959-03-24T01:00Z	24	3	1959	CAS	SU (ICH)	64211
GBIF	Gobiidae	Bathygobius	Bathygobius andrei (Sauvage, 1880)	Colombia	Buenaventura	Panama Bight	Tropical-East-Pacific	Eastern-Tropical-Pacific	3.87506	-77.0768	1965-11-25T01:00Z	25	11	1965	SIO	Marine Vertebrates	SIO 65-552
GBIF	Gobiidae	Bathygobius	Bathygobius andrei (Sauvage, 1880)	Colombia	Buenaventura	Panama Bight	Tropical-East-Pacific	Eastern-Tropical-Pacific	3.87506	-77.0768	1965-11-25T01:00Z	25	11	1965	SIO	Marine Vertebrates	SIO 65-553
GBIF	Gobiidae	Bollmannia	Bollmannia stigmatura Gilbert, 1892	Colombia	NW of Buenaventura	Panama Bight	Tropical-East-Pacific	Eastern-Tropical-Pacific	4	-77.5	1961-09-17T01:00Z	17	9	1961	UF	Fish	172797
GBIF	Gobiidae	Chriolepis	Chriolepis lepidota Findley, 1975	Colombia	E de Isla Malpelo	Panama Bight	Tropical-East-Pacific	Eastern-Tropical-Pacific	4.00164	-81.6117	1972-03-02T01:00Z	2	3	1972	USNM	Fishes	211457
GBIF	Gobiidae	Chriolepis	Chriolepis lepidota Findley, 1975	Colombia	Isla Malpelo; E. Side of Island	Panama Bight	Tropical-East-Pacific	Eastern-Tropical-Pacific	4.00164	-81.6117	1972-03-02T01:00Z	2	3	1972	USNM	Fishes	211456
GBIF	Gobiidae	Lythrypnus	Lythrypnus cobalus Bussing, 1990	Colombia	Isla Malpelo	Panama Bight	Tropical-East-Pacific	Eastern-Tropical-Pacific	4.00457	-81.6042	1972-03-03T01:00Z	3	3	1972	SIO	Marine Vertebrates	SIO 72-97
GBIF	Gobiidae	Ctenogobius	Ctenogobius sagittula (Günther, 1862)	Colombia	Boca Baudo, Pizarro	Panama Bight	Tropical-East-Pacific	Eastern-Tropical-Pacific	4.95012	-77.3592	1970-11-07T01:00Z	7	11	1970	USNM	Fishes	257678
GBIF	Gobiidae	Ctenogobius	Ctenogobius sagittula (Günther, 1862)	Colombia	Boca Baudo, Pizarro	Panama Bight	Tropical-East-Pacific	Eastern-Tropical-Pacific	4.9625	-77.3694	1970-11-11T01:00Z	11	11	1970	USNM	Fishes	257667
GBIF	Gobiidae	Lythrypnus	Lythrypnus cobalus Bussing, 1990	Costa Rica	Isla Yglesias	Coco Island	Tropical-East-Pacific	Eastern-Tropical-Pacific	5.50436	-87.0679	1972-04-01T01:00Z	1	4	1972	LACM	Fish	32271
GBIF	Gobiidae	Chriolepis	Chriolepis dialepta Bussing, 1990	Costa Rica	300 m SW of Cabo Descubierto	Coco Island	Tropical-East-Pacific	Eastern-Tropical-Pacific	5.50664	-87.0681	1978-03-24T01:00Z	24	3	1978	LACM	Fish	44821
GBIF	Gobiidae	Chriolepis	Chriolepis dialepta Bussing, 1990	Costa Rica	300 m SW of Cabo Descubierto	Coco Island	Tropical-East-Pacific	Eastern-Tropical-Pacific	5.50664	-87.0681	1978-03-24T01:00Z	24	3	1978	LACM	Fish	44821
UCR	Gobiidae	Chriolepis	Chriolepis dialepta Bussing, 1990	Costa Rica	Bahía Iglesias	Coco Island	Tropical-East-Pacific	Eastern-Tropical-Pacific	5.50688	-87.0676					n/d	n/d	UCR 2688.035
CPUM	Gobiidae	Chriolepis	Chriolepis dialepta Bussing, 1990	Costa Rica	Bahía Iglesias	Coco Island	Tropical-East-Pacific	Eastern-Tropical-Pacific	5.50688	-87.0676					Universidad Michoacana de San Nicolás de Hidalgo	Fish Collection of Universidad Michoacana de San Nicolás de Hidalgo	1154-23
CPUM	Gobiidae	Chriolepis	Chriolepis dialepta Bussing, 1990	Costa Rica	Bahía Iglesias	Coco Island	Tropical-East-Pacific	Eastern-Tropical-Pacific	5.50688	-87.0676					Universidad Michoacana de San Nicolás de Hidalgo	Fish Collection of Universidad Michoacana de San Nicolás de Hidalgo	1154-23
CPUM	Gobiidae	Chriolepis	Chriolepis dialepta Bussing, 1990	Costa Rica	Bahía Iglesias	Coco Island	Tropical-East-Pacific	Eastern-Tropical-Pacific	5.50688	-87.0676					Universidad Michoacana de San Nicolás de Hidalgo	Fish Collection of Universidad Michoacana de San Nicolás de Hidalgo	1154-23
UCR	Gobiidae	Tigrigobius	Tigrigobius nesiotes (Bussing, 1990)	Costa Rica	Bahía Iglesias	Coco Island	Tropical-East-Pacific	Eastern-Tropical-Pacific	5.50688	-87.0676					n/d	n/d	UCR 770-54
CPUM	Gobiidae	Lythrypnus	Lythrypnus cobalus Bussing, 1990	Costa Rica	Bajo Alcyone, near of Quebrada Pittier	Coco Island	Tropical-East-Pacific	Eastern-Tropical-Pacific	5.50889	-87.0582					Universidad Michoacana de San Nicolás de Hidalgo	Fish Collection of Universidad Michoacana de San Nicolás de Hidalgo	2106002
CPUM	Gobiidae	Lythrypnus	Lythrypnus cobalus Bussing, 1990	Costa Rica	Bajo Alcyone, near of Quebrada Pittier	Coco Island	Tropical-East-Pacific	Eastern-Tropical-Pacific	5.50889	-87.0582					Universidad Michoacana de San Nicolás de Hidalgo	Fish Collection of Universidad Michoacana de San Nicolás de Hidalgo	2108003
CPUM	Gobiidae	Lythrypnus	Lythrypnus cobalus Bussing, 1990	Costa Rica	Bajo Alcyone, near of Quebrada Pittier	Coco Island	Tropical-East-Pacific	Eastern-Tropical-Pacific	5.50889	-87.0582					Universidad Michoacana de San Nicolás de Hidalgo	Fish Collection of Universidad Michoacana de San Nicolás de Hidalgo	2109006
CPUM	Gobiidae	Lythrypnus	Lythrypnus cobalus Bussing, 1990	Costa Rica	Bajo Alcyone, near of Quebrada Pittier	Coco Island	Tropical-East-Pacific	Eastern-Tropical-Pacific	5.50889	-87.0582					Universidad Michoacana de San Nicolás de Hidalgo	Fish Collection of Universidad Michoacana de San Nicolás de Hidalgo	2110009
CPUM	Gobiidae	Lythrypnus	Lythrypnus cobalus Bussing, 1990	Costa Rica	Bajo Alcyone, near of Quebrada Pittier	Coco Island	Tropical-East-Pacific	Eastern-Tropical-Pacific	5.50889	-87.0582					Universidad Michoacana de San Nicolás de Hidalgo	Fish Collection of Universidad Michoacana de San Nicolás de Hidalgo	2110009
GBIF	Gobiidae	Lythrypnus	Lythrypnus cobalus Bussing, 1990	Costa Rica	Afuera de Isla Yglesias	Coco Island	Tropical-East-Pacific	Eastern-Tropical-Pacific	5.51006	-87.0659					FishBase	Occurrence	FB 2743088
GBIF	Gobiidae	Lythrypnus	Lythrypnus cobalus Bussing, 1990	Costa Rica	Bajo Alcyone	Coco Island	Tropical-East-Pacific	Eastern-Tropical-Pacific	5.51407	-87.036	1998-12-26T01:00Z	26	12	1998	CAS	ICH	205778
GBIF	Gobiidae	Lythrypnus	Lythrypnus cobalus Bussing, 1990	Costa Rica	0.45 mi de Isla Montagne	Coco Island	Tropical-East-Pacific	Eastern-Tropical-Pacific	5.52021	-87.0373	1972-04-03T01:00Z	3	4	1972	LACM	Fish	32268
GBIF	Gobiidae	Tigrigobius	Tigrigobius nesiotes (Bussing, 1990)	Costa Rica	Cabo Descubierto	Coco Island	Tropical-East-Pacific	Eastern-Tropical-Pacific	5.52367	-87.0337	1978-03-24T01:00Z	24	3	1978	LACM	Fish	44821-1
GBIF	Gobiidae	Tigrigobius	Tigrigobius nesiotes (Bussing, 1990)	Costa Rica	Cabo Descubierto	Coco Island	Tropical-East-Pacific	Eastern-Tropical-Pacific	5.52367	-87.0337	1978-03-24T01:00Z	24	3	1978	LACM	Fish	44821-3
GBIF	Gobiidae	Bathygobius	Bathygobius ramosus Ginsburg, 1947	Costa Rica	Pozas, Bahía Wafer	Coco Island	Tropical-East-Pacific	Eastern-Tropical-Pacific	5.54134	-87.0628	1954-06-16T01:00Z	16	6	1954	KU	KUI	22837
GBIF	Gobiidae	Bathygobius	Bathygobius ramosus Ginsburg, 1947	Costa Rica	Pozas, Bahía Wafer	Coco Island	Tropical-East-Pacific	Eastern-Tropical-Pacific	5.54134	-87.0628	1959-12-05T01:00Z	5	12	1959	SIO	Marine Vertebrates	SIO 59-331
GBIF	Gobiidae	Bathygobius	Bathygobius ramosus Ginsburg, 1947	Costa Rica	Pozas, Bahía Wafer	Coco Island	Tropical-East-Pacific	Eastern-Tropical-Pacific	5.54134	-87.0628	1974-03-06T01:00Z	6	3	1974	UF	Fish	21108
UCR	Gobiidae	Chriolepis	Chriolepis dialepta Bussing, 1990	Costa Rica	850 m N de Cabo Atrevida	Coco Island	Tropical-East-Pacific	Eastern-Tropical-Pacific	5.54167	-87.029					n/d	n/d	UCR 2160-1
UCR	Gobiidae	Chriolepis	Chriolepis dialepta Bussing, 1990	Costa Rica	850 m N de Cabo Atrevida	Coco Island	Tropical-East-Pacific	Eastern-Tropical-Pacific	5.54167	-87.029					n/d	n/d	UCR 1156-33
UCR	Gobiidae	Chriolepis	Chriolepis dialepta Bussing, 1990	Costa Rica	850 m N de Cabo Atrevida	Coco Island	Tropical-East-Pacific	Eastern-Tropical-Pacific	5.54167	-87.029					n/d	n/d	UCR 1156-33
UCR	Gobiidae	Chriolepis	Chriolepis dialepta Bussing, 1990	Costa Rica	850 m N de Cabo Atrevida	Coco Island	Tropical-East-Pacific	Eastern-Tropical-Pacific	5.54167	-87.029					n/d	n/d	UCR 1156-33
CPUM	Gobiidae	Lythrypnus	Lythrypnus rhizophora (Heller & Snodgrass, 1903)	Costa Rica	850 m N de Cabo Atrevida	Coco Island	Tropical-East-Pacific	Eastern-Tropical-Pacific	5.54167	-87.029					Universidad Michoacana de San Nicolás de Hidalgo	Fish Collection of Universidad Michoacana de San Nicolás de Hidalgo	0867011
UCR	Gobiidae	Tigrigobius	Tigrigobius nesiotes (Bussing, 1990)	Costa Rica	850 m N de Cabo Atrevida	Coco Island	Tropical-East-Pacific	Eastern-Tropical-Pacific	5.54167	-87.029					n/d	n/d	UCR 717-1
UCR	Gobiidae	Tigrigobius	Tigrigobius nesiotes (Bussing, 1990)	Costa Rica	850 m N de Cabo Atrevida	Coco Island	Tropical-East-Pacific	Eastern-Tropical-Pacific	5.54167	-87.029					n/d	n/d	UCR 1156-21
CPUM	Gobiidae	Lythrypnus	Lythrypnus rhizophora (Heller & Snodgrass, 1903)	Costa Rica	Bahía Wafer, S de Roca Gissler	Coco Island	Tropical-East-Pacific	Eastern-Tropical-Pacific	5.54352	-87.065					Universidad Michoacana de San Nicolás de Hidalgo	Fish Collection of Universidad Michoacana de San Nicolás de Hidalgo	0770034
GBIF	Gobiidae	Bathygobius	Bathygobius ramosus Ginsburg, 1947	Costa Rica	Bahía Wafer	Coco Island	Tropical-East-Pacific	Eastern-Tropical-Pacific	5.54393	-87.0637	1938-01-13T01:00Z	13	1	1938	LACM	Fish	21958
GBIF	Gobiidae	Bathygobius	Bathygobius ramosus Ginsburg, 1947	Costa Rica	Bahía Wafer	Coco Island	Tropical-East-Pacific	Eastern-Tropical-Pacific	5.54393	-87.0637	1938-01-13T01:00Z	13	1	1938	LACM	Fish	21980
GBIF	Gobiidae	Bathygobius	Bathygobius ramosus Ginsburg, 1947	Costa Rica	Bahía Wafer	Coco Island	Tropical-East-Pacific	Eastern-Tropical-Pacific	5.54393	-87.0637	1933-03-01T01:00Z	1	3	1933	LACM	Fish	21978
GBIF	Gobiidae	Chriolepis	Chriolepis dialepta Bussing, 1990	Costa Rica	Bahía Weston	Coco Island	Tropical-East-Pacific	Eastern-Tropical-Pacific	5.54419	-87.061	1975-04-21T01:00Z	21	4	1975	FishBase	Occurrence	SIO 94-135
GBIF	Gobiidae	Chriolepis	Chriolepis dialepta Bussing, 1990	Costa Rica	Roca Pan de Azucar	Coco Island	Tropical-East-Pacific	Eastern-Tropical-Pacific	5.54472	-87.0819	1975-04-19T01:00Z	19	4	1975	LACM	Fish	44820
GBIF	Gobiidae	Tigrigobius	Tigrigobius nesiotes (Bussing, 1990)	Costa Rica	Roca Pan de Azúcar	Coco Island	Tropical-East-Pacific	Eastern-Tropical-Pacific	5.54472	-87.0819	1975-04-19T01:00Z	19	4	1975	LACM	Fish	44820-1
CPUM	Gobiidae	Chriolepis	Chriolepis dialepta Bussing, 1990	Costa Rica	Roca Pan de Azúcar	Coco Island	Tropical-East-Pacific	Eastern-Tropical-Pacific	5.54472	-87.0817					Universidad Michoacana de San Nicolás de Hidalgo	Fish Collection of Universidad Michoacana de San Nicolás de Hidalgo	1154-23
CPUM	Gobiidae	Lythrypnus	Lythrypnus rhizophora (Heller & Snodgrass, 1903)	Costa Rica	Roca Pan de Azúcar	Coco Island	Tropical-East-Pacific	Eastern-Tropical-Pacific	5.54472	-87.0817					Universidad Michoacana de San Nicolás de Hidalgo	Fish Collection of Universidad Michoacana de San Nicolás de Hidalgo	0857018
UCR	Gobiidae	Bathygobius	Bathygobius ramosus Ginsburg, 1947	Costa Rica	Pozas Bahía Wafer	Coco Island	Tropical-East-Pacific	Eastern-Tropical-Pacific	5.54556	-87.0587					n/d	n/d	UCR 736-4
UCR	Gobiidae	Bathygobius	Bathygobius ramosus Ginsburg, 1947	Costa Rica	Pozas Bahía Wafer	Coco Island	Tropical-East-Pacific	Eastern-Tropical-Pacific	5.54556	-87.0587					n/d	n/d	UCR 200-26
UCR	Gobiidae	Bathygobius	Bathygobius ramosus Ginsburg, 1947	Costa Rica	Pozas Bahía Wafer	Coco Island	Tropical-East-Pacific	Eastern-Tropical-Pacific	5.54556	-87.0587					n/d	n/d	UCR 861-1
UCR	Gobiidae	Bathygobius	Bathygobius ramosus Ginsburg, 1947	Costa Rica	Pozas Bahía Wafer	Coco Island	Tropical-East-Pacific	Eastern-Tropical-Pacific	5.54556	-87.0587					n/d	n/d	UCR 840.32
UCR	Gobiidae	Bathygobius	Bathygobius ramosus Ginsburg, 1947	Costa Rica	Pozas Bahía Wafer	Coco Island	Tropical-East-Pacific	Eastern-Tropical-Pacific	5.54556	-87.0587					n/d	n/d	UCR 117.22
UCR	Gobiidae	Gobulus	Gobulus hancocki Ginsburg, 1938	Costa Rica	Pozas Bahía Wafer	Coco Island	Tropical-East-Pacific	Eastern-Tropical-Pacific	5.54556	-87.0587					n/d	n/d	UCR 1153-9
UCR	Gobiidae	Gobulus	Gobulus hancocki Ginsburg, 1938	Costa Rica	Pozas Bahía Wafer	Coco Island	Tropical-East-Pacific	Eastern-Tropical-Pacific	5.54556	-87.0587					n/d	n/d	UCR 382-42
GBIF	Gobiidae	Chriolepis	Chriolepis dialepta Bussing, 1990	Costa Rica	Bahia Wafer, afuera de Punta Gissler	Coco Island	Tropical-East-Pacific	Eastern-Tropical-Pacific	5.54583	-87.0728	1972-04-05T01:00Z	5	4	1972	LACM	Fish	32275
GBIF	Gobiidae	Lythrypnus	Lythrypnus rhizophora (Heller & Snodgrass, 1903)	Costa Rica	Waffer, justo Punta de Gissler	Coco Island	Tropical-East-Pacific	Eastern-Tropical-Pacific	5.54583	-87.0728	1972-04-05T01:00Z	5	4	1972	LACM	Fish	32275
GBIF	Gobiidae	Lythrypnus	Lythrypnus rhizophora (Heller & Snodgrass, 1903)	Costa Rica	SE de Isla Gissler, Wafer	Coco Island	Tropical-East-Pacific	Eastern-Tropical-Pacific	5.54583	-87.0636	1972-04-04T01:00Z	4	4	1972	LACM	Fish	32272
GBIF	Gobiidae	Tigrigobius	Tigrigobius nesiotes (Bussing, 1990)	Costa Rica	Bahía Wafer	Coco Island	Tropical-East-Pacific	Eastern-Tropical-Pacific	5.54583	-87.0636	1972-04-04T01:00Z	4	4	1972	LACM	Fish	32272-20
UCR	Gobiidae	Gobulus	Gobulus hancocki Ginsburg, 1938	Costa Rica	Bahía Wafer	Coco Island	Tropical-East-Pacific	Eastern-Tropical-Pacific	5.54723	-87.0616					n/d	n/d	UCR 840-8
CPUM	Gobiidae	Lythrypnus	Lythrypnus rhizophora (Heller & Snodgrass, 1903)	Costa Rica	Bahía Wafer	Coco Island	Tropical-East-Pacific	Eastern-Tropical-Pacific	5.54723	-87.0616					Universidad Michoacana de San Nicolás de Hidalgo	Fish Collection of Universidad Michoacana de San Nicolás de Hidalgo	0729007
UCR	Gobiidae	Tigrigobius	Tigrigobius nesiotes (Bussing, 1990)	Costa Rica	Bahía Wafer	Coco Island	Tropical-East-Pacific	Eastern-Tropical-Pacific	5.54723	-87.0616					n/d	n/d	UCR 1154-6
CPUM	Gobiidae	Lythrypnus	Lythrypnus rhizophora (Heller & Snodgrass, 1903)	Costa Rica	Roca Sucia, Isla del Coco	Coco Island	Tropical-East-Pacific	Eastern-Tropical-Pacific	5.548	-87.0872					Universidad Michoacana de San Nicolás de Hidalgo	Fish Collection of Universidad Michoacana de San Nicolás de Hidalgo	2114002
GBIF	Gobiidae	Chriolepis	Chriolepis dialepta Bussing, 1990	Costa Rica	Bahia Wafer	Coco Island	Tropical-East-Pacific	Eastern-Tropical-Pacific	5.54861	-87.0631	1972-04-06T01:00Z	6	4	1972	LACM	Fish	32283
GBIF	Gobiidae	Tigrigobius	Tigrigobius nesiotes (Bussing, 1990)	Costa Rica	Bahía Wafer	Coco Island	Tropical-East-Pacific	Eastern-Tropical-Pacific	5.54861	-87.0631	1972-04-06T01:00Z	6	4	1972	LACM	Fish	32283-26
GBIF	Gobiidae	Tigrigobius	Tigrigobius nesiotes (Bussing, 1990)	Costa Rica	Chatham	Coco Island	Tropical-East-Pacific	Eastern-Tropical-Pacific	5.54949	-87.0431	1998-12-29T01:00Z	29	12	1998	CAS	ICH	205860
UCR	Gobiidae	Bathygobius	Bathygobius ramosus Ginsburg, 1947	Costa Rica	Pozas Bahía Chatham	Coco Island	Tropical-East-Pacific	Eastern-Tropical-Pacific	5.54993	-87.0458					n/d	n/d	UCR 1472-4
UCR	Gobiidae	Bathygobius	Bathygobius ramosus Ginsburg, 1947	Costa Rica	Pozas Bahía Chatham	Coco Island	Tropical-East-Pacific	Eastern-Tropical-Pacific	5.54993	-87.0458					n/d	n/d	UCR 714-11
UCR	Gobiidae	Bathygobius	Bathygobius ramosus Ginsburg, 1947	Costa Rica	Pozas Bahía Chatham	Coco Island	Tropical-East-Pacific	Eastern-Tropical-Pacific	5.54993	-87.0458					n/d	n/d	UCR 2689.008
UCR	Gobiidae	Bathygobius	Bathygobius ramosus Ginsburg, 1947	Costa Rica	Pozas Bahía Chatham	Coco Island	Tropical-East-Pacific	Eastern-Tropical-Pacific	5.54993	-87.0458					n/d	n/d	UCR 140-13
UCR	Gobiidae	Bathygobius	Bathygobius ramosus Ginsburg, 1947	Costa Rica	Pozas Bahía Chatham	Coco Island	Tropical-East-Pacific	Eastern-Tropical-Pacific	5.54993	-87.0458					n/d	n/d	UCR 320.27
GBIF	Gobiidae	Gobulus	Gobulus hancocki Ginsburg, 1938	Costa Rica	bahía Wafer	Coco Island	Tropical-East-Pacific	Eastern-Tropical-Pacific	5.54994	-87.0417	1959-12-05T01:00Z	5	12	1959	SIO	Marine Vertebrates	SIO 59-331
GBIF	Gobiidae	Lythrypnus	Lythrypnus lavenbergi Bussing, 1990	Costa Rica	2.6km NNW de Punta Gissler	Coco Island	Tropical-East-Pacific	Eastern-Tropical-Pacific	5.55	-87.0833					FishBase	Occurrence	FB 2743087
UCR	Gobiidae	Chriolepis	Chriolepis dialepta Bussing, 1990	Costa Rica	Isla Iglesias	Coco Island	Tropical-East-Pacific	Eastern-Tropical-Pacific	5.55018	-87.0643					n/d	n/d	UCR 1156-33
UCR	Gobiidae	Chriolepis	Chriolepis dialepta Bussing, 1990	Costa Rica	Isla Iglesias	Coco Island	Tropical-East-Pacific	Eastern-Tropical-Pacific	5.55018	-87.0643					n/d	n/d	UCR 729-5
UCR	Gobiidae	Chriolepis	Chriolepis dialepta Bussing, 1990	Costa Rica	Isla Iglesias	Coco Island	Tropical-East-Pacific	Eastern-Tropical-Pacific	5.55018	-87.0643					n/d	n/d	UCR 729-5
CPUM	Gobiidae	Lythrypnus	Lythrypnus rhizophora (Heller & Snodgrass, 1903)	Costa Rica	Isla Iglesias	Coco Island	Tropical-East-Pacific	Eastern-Tropical-Pacific	5.55018	-87.0643					Universidad Michoacana de San Nicolás de Hidalgo	Fish Collection of Universidad Michoacana de San Nicolás de Hidalgo	0719002
UCR	Gobiidae	Lythrypnus	Lythrypnus rhizophora (Heller & Snodgrass, 1903)	Costa Rica	Isla Cascara	Coco Island	Tropical-East-Pacific	Eastern-Tropical-Pacific	5.55019	-87.0638					n/d	n/d	UCR 1156022
GBIF	Gobiidae	Chriolepis	Chriolepis dialepta Bussing, 1990	Costa Rica	Roca Langosta	Coco Island	Tropical-East-Pacific	Eastern-Tropical-Pacific	5.55043	-87.0341	1998-12-24T01:00Z	24	12	1998	CAS	ICH	207364
GBIF	Gobiidae	Gobulus	Gobulus hancocki Ginsburg, 1938	Costa Rica	Isla Chathan	Coco Island	Tropical-East-Pacific	Eastern-Tropical-Pacific	5.55057	-87.0435					LACM	Fish	8869
UCR	Gobiidae	Chriolepis	Chriolepis dialepta Bussing, 1990	Costa Rica	Bahía Chatham	Coco Island	Tropical-East-Pacific	Eastern-Tropical-Pacific	5.55129	-87.0442					n/d	n/d	UCR 863-11
GBIF	Gobiidae	Bathygobius	Bathygobius ramosus Ginsburg, 1947	Costa Rica	Chatham	Coco Island	Tropical-East-Pacific	Eastern-Tropical-Pacific	5.55145	-87.0416	1998-12-28T01:00Z	28	12	1998	CAS	ICH	214176
GBIF	Gobiidae	Lythrypnus	Lythrypnus cobalus Bussing, 1990	Costa Rica	Isla Yglesias	Coco Island	Tropical-East-Pacific	Eastern-Tropical-Pacific	5.55194	-87.0658	1972-04-01T01:00Z	1	4	1972	LACM	Fish	32271
GBIF	Gobiidae	Tigrigobius	Tigrigobius nesiotes (Bussing, 1990)	Costa Rica	Bahía Wafer	Coco Island	Tropical-East-Pacific	Eastern-Tropical-Pacific	5.55194	-87.0658	1972-04-01T01:00Z	1	4	1972	LACM	Fish	32271-20
GBIF	Gobiidae	Lythrypnus	Lythrypnus rhizophora (Heller & Snodgrass, 1903)	Costa Rica	E de Punta Pacheco, Bahía Chatham	Coco Island	Tropical-East-Pacific	Eastern-Tropical-Pacific	5.55333	-87.0372	1972-04-01T01:00Z	1	4	1972	LACM	Fish	32256
GBIF	Gobiidae	Tigrigobius	Tigrigobius nesiotes (Bussing, 1990)	Costa Rica	Bahía Chatham	Coco Island	Tropical-East-Pacific	Eastern-Tropical-Pacific	5.55333	-87.0372	1972-04-01T01:00Z	1	4	1972	LACM	Fish	32256-27
UCR	Gobiidae	Tigrigobius	Tigrigobius nesiotes (Bussing, 1990)	Costa Rica	Isla Pájaro	Coco Island	Tropical-East-Pacific	Eastern-Tropical-Pacific	5.55399	-87.0546					n/d	n/d	UCR 741-11
UCR	Gobiidae	Tigrigobius	Tigrigobius nesiotes (Bussing, 1990)	Costa Rica	Isla Pájaro	Coco Island	Tropical-East-Pacific	Eastern-Tropical-Pacific	5.55399	-87.0546					n/d	n/d	UCR 717-1
GBIF	Gobiidae	Lythrypnus	Lythrypnus rhizophora (Heller & Snodgrass, 1903)	Costa Rica	SSE de Isla Pajara	Coco Island	Tropical-East-Pacific	Eastern-Tropical-Pacific	5.55461	-87.0532	1972-04-02T01:00Z	2	4	1972	LACM	Fish	32260
GBIF	Gobiidae	Lythrypnus	Lythrypnus rhizophora (Heller & Snodgrass, 1903)	Costa Rica	SW de Isla Pajara	Coco Island	Tropical-East-Pacific	Eastern-Tropical-Pacific	5.55481	-87.0548	1972-03-31T01:00Z	31	3	1972	LACM	Fish	32253
GBIF	Gobiidae	Bathygobius	Bathygobius ramosus Ginsburg, 1947	Costa Rica	Punta Quiros	Coco Island	Tropical-East-Pacific	Eastern-Tropical-Pacific	5.55556	-87.0472	1972-04-01T01:00Z	1	4	1972	LACM	Fish	32257
GBIF	Gobiidae	Gobulus	Gobulus hancocki Ginsburg, 1938	Costa Rica	S de Punta Quirós	Coco Island	Tropical-East-Pacific	Eastern-Tropical-Pacific	5.55556	-87.0472	1972-04-01T01:00Z	1	4	1972	LACM	Fish	32257
GBIF	Gobiidae	Lythrypnus	Lythrypnus gilberti (Heller & Snodgrass, 1903)	Costa Rica	Isla Chatham	Coco Island	Tropical-East-Pacific	Eastern-Tropical-Pacific	5.55556	-87.0472	1904-01-04T01:00Z	4	1	1904	USNM	Fishes	65518
GBIF	Gobiidae	Lythrypnus	Lythrypnus rhizophora (Heller & Snodgrass, 1903)	Costa Rica	S de Punta Quiros, bahía Chatham	Coco Island	Tropical-East-Pacific	Eastern-Tropical-Pacific	5.55556	-87.0472	1972-04-01T01:00Z	1	4	1972	LACM	Fish	32257
GBIF	Gobiidae	Lythrypnus	Lythrypnus rhizophora (Heller & Snodgrass, 1903)	Costa Rica	Isla Chatham	Coco Island	Tropical-East-Pacific	Eastern-Tropical-Pacific	5.55556	-87.0472					USNM	Fishes	65519
GBIF	Gobiidae	Chriolepis	Chriolepis dialepta Bussing, 1990	Costa Rica	SSE de Isla Pajara	Coco Island	Tropical-East-Pacific	Eastern-Tropical-Pacific	5.55583	-87.0542	1972-04-02T01:00Z	2	4	1972	LACM	Fish	32260
GBIF	Gobiidae	Chriolepis	Chriolepis dialepta Bussing, 1990	Costa Rica	E de Isla Pajara	Coco Island	Tropical-East-Pacific	Eastern-Tropical-Pacific	5.55611	-87.0539	1972-04-02T01:00Z	2	4	1972	LACM	Fish	32262
UCR	Gobiidae	Chriolepis	Chriolepis dialepta Bussing, 1990	Costa Rica	Bahía Weston - I Pajarera	Coco Island	Tropical-East-Pacific	Eastern-Tropical-Pacific	5.55622	-87.0555					n/d	n/d	UCR 729-5
UCR	Gobiidae	Chriolepis	Chriolepis dialepta Bussing, 1990	Costa Rica	Bahía Weston - I Pajarera	Coco Island	Tropical-East-Pacific	Eastern-Tropical-Pacific	5.55622	-87.0555					n/d	n/d	UCR 867-10
UCR	Gobiidae	Chriolepis	Chriolepis dialepta Bussing, 1990	Costa Rica	Bahía Weston - I Pajarera	Coco Island	Tropical-East-Pacific	Eastern-Tropical-Pacific	5.55622	-87.0555					n/d	n/d	UCR 867-10
UCR	Gobiidae	Chriolepis	Chriolepis dialepta Bussing, 1990	Costa Rica	Bahía Weston - I Pajarera	Coco Island	Tropical-East-Pacific	Eastern-Tropical-Pacific	5.55622	-87.0555					n/d	n/d	UCR 867-10
UCR	Gobiidae	Chriolepis	Chriolepis dialepta Bussing, 1990	Costa Rica	Bahía Weston - I Pajarera	Coco Island	Tropical-East-Pacific	Eastern-Tropical-Pacific	5.55622	-87.0555					n/d	n/d	UCR 867-10
CPUM	Gobiidae	Lythrypnus	Lythrypnus rhizophora (Heller & Snodgrass, 1903)	Costa Rica	Bahía Weston - I Pajarera	Coco Island	Tropical-East-Pacific	Eastern-Tropical-Pacific	5.55622	-87.0555					Universidad Michoacana de San Nicolás de Hidalgo	Fish Collection of Universidad Michoacana de San Nicolás de Hidalgo	0701022
CPUM	Gobiidae	Lythrypnus	Lythrypnus rhizophora (Heller & Snodgrass, 1903)	Costa Rica	Bahía Weston - I Pajarera	Coco Island	Tropical-East-Pacific	Eastern-Tropical-Pacific	5.55622	-87.0555					Universidad Michoacana de San Nicolás de Hidalgo	Fish Collection of Universidad Michoacana de San Nicolás de Hidalgo	0863009
GBIF	Gobiidae	Chriolepis	Chriolepis dialepta Bussing, 1990	Costa Rica	Isla Pajarera	Coco Island	Tropical-East-Pacific	Eastern-Tropical-Pacific	5.55667	-87.055	1975-04-21T01:00Z	21	4	1975	SIO	Marine Vertebrates	SIO 94-135
UCR	Gobiidae	Lythrypnus	Lythrypnus cobalus Bussing, 1990	Costa Rica	Some place Coco Island	Coco Island	Tropical-East-Pacific	Eastern-Tropical-Pacific	5.55694	-87.0689					n/d	n/d	UCR 2685.033
UCR	Gobiidae	Lythrypnus	Lythrypnus cobalus Bussing, 1990	Costa Rica	Some place Coco Island	Coco Island	Tropical-East-Pacific	Eastern-Tropical-Pacific	5.55694	-87.0689					n/d	n/d	UCR 2410-3
UCR	Gobiidae	Lythrypnus	Lythrypnus cobalus Bussing, 1990	Costa Rica	Some place Coco Island	Coco Island	Tropical-East-Pacific	Eastern-Tropical-Pacific	5.55694	-87.0689					n/d	n/d	UCR 2861-1
UCR	Gobiidae	Lythrypnus	Lythrypnus cobalus Bussing, 1990	Costa Rica	Some place Coco Island	Coco Island	Tropical-East-Pacific	Eastern-Tropical-Pacific	5.55694	-87.0689					n/d	n/d	UCR 2861-2
GBIF	Gobiidae	Lythrypnus	Lythrypnus rhizophora (Heller & Snodgrass, 1903)	Costa Rica	N de Punta Quiros	Coco Island	Tropical-East-Pacific	Eastern-Tropical-Pacific	5.55704	-87.0476	1972-03-31T01:00Z	31	3	1972	LACM	Fish	32254
GBIF	Gobiidae	Chriolepis	Chriolepis dialepta Bussing, 1990	Costa Rica	Bahía Chatham	Coco Island	Tropical-East-Pacific	Eastern-Tropical-Pacific	5.55806	-87.0467	1972-03-31T01:00Z	31	3	1972	LACM	Fish	32254
GBIF	Gobiidae	Chriolepis	Chriolepis dialepta Bussing, 1990	Costa Rica	Bahía Chatham	Coco Island	Tropical-East-Pacific	Eastern-Tropical-Pacific	5.55806	-87.0467	1972-03-31T01:00Z	31	3	1972	LACM	Fish	32254
GBIF	Gobiidae	Tigrigobius	Tigrigobius nesiotes (Bussing, 1990)	Costa Rica	N de Punta Quiros	Coco Island	Tropical-East-Pacific	Eastern-Tropical-Pacific	5.55806	-87.0467	1972-03-31T01:00Z	31	3	1972	LACM	Fish	32254-33
GBIF	Gobiidae	Lythrypnus	Lythrypnus alphigena Bussing, 1990	Costa Rica	2.5 km afuera de Bahía Chatman	Coco Island	Tropical-East-Pacific	Eastern-Tropical-Pacific	5.55826	-87.0378	1989-03-27T02:00Z	27	3	1989	LACM	Fish	44827
GBIF	Gobiidae	Chriolepis	Chriolepis atrimelum Bussing, 1997	Costa Rica	2.6 km WNW de Punta Gissler	Coco Island	Tropical-East-Pacific	Eastern-Tropical-Pacific	5.55833	-87.0972					FishBase	Occurrence	FB 2744322
GBIF	Gobiidae	Chriolepis	Chriolepis atrimelum Bussing, 1997	Costa Rica	1.6 mi. NNW de Punta Gissler	Coco Island	Tropical-East-Pacific	Eastern-Tropical-Pacific	5.55833	-87.0972	1972-04-03T01:00Z	3	4	1972	LACM	Fish	32264
GBIF	Gobiidae	Lythrypnus	Lythrypnus lavenbergi Bussing, 1990	Costa Rica	1.6 mi. NNW de Punta Gissler	Coco Island	Tropical-East-Pacific	Eastern-Tropical-Pacific	5.55833	-87.0972	1972-04-03T01:00Z	3	4	1972	LACM	Fish	32264
CPUM	Gobiidae	Lythrypnus	Lythrypnus rhizophora (Heller & Snodgrass, 1903)	Costa Rica	Isla Manuelita	Coco Island	Tropical-East-Pacific	Eastern-Tropical-Pacific	5.56077	-87.0462					Universidad Michoacana de San Nicolás de Hidalgo	Fish Collection of Universidad Michoacana de San Nicolás de Hidalgo	2118005
UCR	Gobiidae	Lythrypnus	Lythrypnus cobalus Bussing, 1990	Costa Rica	Isla del Coco, 3.5 km afuera de Bahía Chatham	Coco Island	Tropical-East-Pacific	Eastern-Tropical-Pacific	5.575	-87.0429					n/d	n/d	UCR 2426-2
CPUM	Gobiidae	Lythrypnus	Lythrypnus cobalus Bussing, 1990	Costa Rica	Isla del Coco, 3.5 km afuera de Bahía Chatham	Coco Island	Tropical-East-Pacific	Eastern-Tropical-Pacific	5.575	-87.0429					Universidad Michoacana de San Nicolás de Hidalgo	Fish Collection of Universidad Michoacana de San Nicolás de Hidalgo	2110009
CPUM	Gobiidae	Lythrypnus	Lythrypnus cobalus Bussing, 1990	Costa Rica	Isla del Coco, 3.5 km afuera de Bahía Chatham	Coco Island	Tropical-East-Pacific	Eastern-Tropical-Pacific	5.575	-87.0429					Universidad Michoacana de San Nicolás de Hidalgo	Fish Collection of Universidad Michoacana de San Nicolás de Hidalgo	2232001
GBIF	Gobiidae	Bathygobius	Bathygobius ramosus Ginsburg, 1947	Colombia	Arusi	Panama Bight	Tropical-East-Pacific	Eastern-Tropical-Pacific	5.59872	-77.4815	2013-02-15T01:00Z	15	2	2013	Universidad TecnolÃ³gica del ChocÃ³ Diego LuÃ­s CÃ³rdoba	CICH-CHbCH	CICH-CHbCH 000426
GBIF	Gobiidae	Gymneleotris	Gymneleotris seminuda (Günther, 1864)	Colombia	Puerto Utria	Panama Bight	Tropical-East-Pacific	Eastern-Tropical-Pacific	5.99895	-77.3566	1934-02-15T01:00Z	15	2	1934	CAS	SU (ICH)	67498
GBIF	Gobiidae	Gobiosoma	Gobiosoma nudum (Meek & Hildebrand, 1928)	Colombia	Bahia Utria	Panama Bight	Tropical-East-Pacific	Eastern-Tropical-Pacific	6.01987	-77.368	1970-11-13T01:00Z	13	11	1970	USNM	Fishes	214506
GBIF	Gobiidae	Lythrypnus	Lythrypnus solanensis Acero, 1981	Colombia	Bahia Solano, Choco	Panama Bight	Tropical-East-Pacific	Eastern-Tropical-Pacific	6.34056	-77.3808					FishBase	Occurrence	FB 2737924
GBIF	Gobiidae	Bathygobius	Bathygobius andrei (Sauvage, 1880)	Colombia	Bahía Cupica	Panama Bight	Tropical-East-Pacific	Eastern-Tropical-Pacific	6.69443	-77.46	1935-01-26T01:00Z	26	1	1935	USNM	Fishes	133225
GBIF	Gobiidae	Barbulifer	Barbulifer ceuthoecus (Jordan & Gilbert, 1884)	Colombia	Ensenada Aguacate	Panama Bight	Tropical-East-Pacific	Eastern-Tropical-Pacific	6.75	-77.5667	1985-02-05T01:00Z	5	2	1985	UN	ICN-MHN	1052
GBIF	Gobiidae	Evermannia	Evermannia zosterura (Jordan & Gilbert, 1882)	Colombia	Bahía Humboldt	Panama Bight	Tropical-East-Pacific	Eastern-Tropical-Pacific	7.02248	-77.6853	1941-05-19T02:00Z	19	5	1941	FishBase	Occurrence	AMNH 16062
GBIF	Gobiidae	Coryphopterus	Coryphopterus urospilus Ginsburg, 1938	Panamá	Punta Mariato	Panama Bight	Tropical-East-Pacific	Eastern-Tropical-Pacific	7.21148	-80.8669	1990-04-20T02:00Z	20	4	1990	USNM	Fishes	322606
GBIF	Gobiidae	Microgobius	Microgobius cyclolepis Gilbert, 1890	Panamá	Isla Jicarón	Panama Bight	Tropical-East-Pacific	Eastern-Tropical-Pacific	7.2421	-81.7969	1990-04-27T02:00Z	27	4	1990	USNM	Fishes	322730
GBIF	Gobiidae	Microgobius	Microgobius erectus Ginsburg, 1938	Panamá	Isla Jicarón	Panama Bight	Tropical-East-Pacific	Eastern-Tropical-Pacific	7.2421	-81.7969	1990-04-27T02:00Z	27	4	1990	USNM	Fishes	322732
GBIF	Gobiidae	Elacatinus	Elacatinus puncticulatus (Ginsburg, 1938)	Panamá	Isla Jicarón	Panama Bight	Tropical-East-Pacific	Eastern-Tropical-Pacific	7.26627	-81.7975	1976-01-27T01:00Z	27	1	1976	CAS	ICH	35647
GBIF	Gobiidae	Elacatinus	Elacatinus puncticulatus (Ginsburg, 1938)	Panamá	Isla Jicarón	Panama Bight	Tropical-East-Pacific	Eastern-Tropical-Pacific	7.26887	-81.7837	1971-03-29T01:00Z	29	3	1971	SIO	Marine Vertebrates	SIO 71-51
UCR	Gobiidae	Bollmannia	Bollmannia macropoma Gilbert, 1892	Panamá	East of Isla Coiba	Panama Bight	Tropical-East-Pacific	Eastern-Tropical-Pacific	7.26984	-81.7543					n/d	n/d	UCR 2604.009
UCR	Gobiidae	Bollmannia	Bollmannia ocellata Gilbert, 1892	Panamá	East of Isla Coiba	Panama Bight	Tropical-East-Pacific	Eastern-Tropical-Pacific	7.26984	-81.7543					n/d	n/d	UCR 1894.004
UCR	Gobiidae	Bollmannia	Bollmannia ocellata Gilbert, 1892	Panamá	East of Isla Coiba	Panama Bight	Tropical-East-Pacific	Eastern-Tropical-Pacific	7.26984	-81.7543					n/d	n/d	UCR 2552-27
UCR	Gobiidae	Bollmannia	Bollmannia umbrosa Ginsburg, 1939	Panamá	off Playa Venao, Azuero Península	Panama Bight	Tropical-East-Pacific	Eastern-Tropical-Pacific	7.28333	-80.2296					n/d	n/d	UCR 846.019
UCR	Gobiidae	Bollmannia	Bollmannia umbrosa Ginsburg, 1939	Panamá	off Playa Venao, Azuero Península	Panama Bight	Tropical-East-Pacific	Eastern-Tropical-Pacific	7.28333	-80.2296					n/d	n/d	UCR 2556-11
GBIF	Gobiidae	Elacatinus	Elacatinus puncticulatus (Ginsburg, 1938)	Panamá	Isla Jicarón	Panama Bight	Tropical-East-Pacific	Eastern-Tropical-Pacific	7.28833	-81.7867	1970-09-16T01:00Z	16	9	1970	SIO	Marine Vertebrates	SIO 70-356
GBIF	Gobiidae	Gymneleotris	Gymneleotris seminuda (Günther, 1864)	Panamá	Isla El Jicarón	Panama Bight	Tropical-East-Pacific	Eastern-Tropical-Pacific	7.28833	-81.7867	1970-09-16T01:00Z	16	9	1970	SIO	Marine Vertebrates	SIO 71-209
CPUM	Gobiidae	Coryphopterus	Coryphopterus urospilus Ginsburg, 1938	Panamá	Los Frailes (Pedasí)	Panama Bight	Tropical-East-Pacific	Eastern-Tropical-Pacific	7.34767	-80.1365					Universidad Michoacana de San Nicolás de Hidalgo	Fish Collection of Universidad Michoacana de San Nicolás de Hidalgo	SC
CPUM	Gobiidae	Coryphopterus	Coryphopterus urospilus Ginsburg, 1938	Panamá	Los Frailes (Pedasí)	Panama Bight	Tropical-East-Pacific	Eastern-Tropical-Pacific	7.34767	-80.1365					Universidad Michoacana de San Nicolás de Hidalgo	Fish Collection of Universidad Michoacana de San Nicolás de Hidalgo	22296
CPUM	Gobiidae	Coryphopterus	Coryphopterus urospilus Ginsburg, 1938	Panamá	Los Frailes (Pedasí)	Panama Bight	Tropical-East-Pacific	Eastern-Tropical-Pacific	7.34767	-80.1365					Universidad Michoacana de San Nicolás de Hidalgo	Fish Collection of Universidad Michoacana de San Nicolás de Hidalgo	22293
CPUM	Gobiidae	Coryphopterus	Coryphopterus urospilus Ginsburg, 1938	Panamá	Los Frailes (Pedasí)	Panama Bight	Tropical-East-Pacific	Eastern-Tropical-Pacific	7.34767	-80.1365					Universidad Michoacana de San Nicolás de Hidalgo	Fish Collection of Universidad Michoacana de San Nicolás de Hidalgo	22298
CPUM	Gobiidae	Coryphopterus	Coryphopterus urospilus Ginsburg, 1938	Panamá	Los Frailes (Pedasí)	Panama Bight	Tropical-East-Pacific	Eastern-Tropical-Pacific	7.34767	-80.1365					Universidad Michoacana de San Nicolás de Hidalgo	Fish Collection of Universidad Michoacana de San Nicolás de Hidalgo	22300
CPUM	Gobiidae	Coryphopterus	Coryphopterus urospilus Ginsburg, 1938	Panamá	Los Frailes (Pedasí)	Panama Bight	Tropical-East-Pacific	Eastern-Tropical-Pacific	7.34767	-80.1365					Universidad Michoacana de San Nicolás de Hidalgo	Fish Collection of Universidad Michoacana de San Nicolás de Hidalgo	22295
CPUM	Gobiidae	Coryphopterus	Coryphopterus urospilus Ginsburg, 1938	Panamá	Los Frailes (Pedasí)	Panama Bight	Tropical-East-Pacific	Eastern-Tropical-Pacific	7.34767	-80.1365					Universidad Michoacana de San Nicolás de Hidalgo	Fish Collection of Universidad Michoacana de San Nicolás de Hidalgo	22294
CPUM	Gobiidae	Coryphopterus	Coryphopterus urospilus Ginsburg, 1938	Panamá	Los Frailes (Pedasí)	Panama Bight	Tropical-East-Pacific	Eastern-Tropical-Pacific	7.34767	-80.1365					Universidad Michoacana de San Nicolás de Hidalgo	Fish Collection of Universidad Michoacana de San Nicolás de Hidalgo	22299
CPUM	Gobiidae	Coryphopterus	Coryphopterus urospilus Ginsburg, 1938	Panamá	Los Frailes (Pedasí)	Panama Bight	Tropical-East-Pacific	Eastern-Tropical-Pacific	7.34767	-80.1365					Universidad Michoacana de San Nicolás de Hidalgo	Fish Collection of Universidad Michoacana de San Nicolás de Hidalgo	22297
CPUM	Gobiidae	Coryphopterus	Coryphopterus urospilus Ginsburg, 1938	Panamá	Los Frailes (Pedasí)	Panama Bight	Tropical-East-Pacific	Eastern-Tropical-Pacific	7.34767	-80.1365					Universidad Michoacana de San Nicolás de Hidalgo	Fish Collection of Universidad Michoacana de San Nicolás de Hidalgo	22291
CPUM	Gobiidae	Coryphopterus	Coryphopterus urospilus Ginsburg, 1938	Panamá	Los Frailes (Pedasí)	Panama Bight	Tropical-East-Pacific	Eastern-Tropical-Pacific	7.34767	-80.1365					Universidad Michoacana de San Nicolás de Hidalgo	Fish Collection of Universidad Michoacana de San Nicolás de Hidalgo	22292
CPUM	Gobiidae	Coryphopterus	Coryphopterus urospilus Ginsburg, 1938	Panamá	Los Frailes (Pedasí)	Panama Bight	Tropical-East-Pacific	Eastern-Tropical-Pacific	7.34767	-80.1365					Universidad Michoacana de San Nicolás de Hidalgo	Fish Collection of Universidad Michoacana de San Nicolás de Hidalgo	22301
CPUM	Gobiidae	Elacatinus	Elacatinus puncticulatus (Ginsburg, 1938)	Panamá	Los Frailes (Pedasí)	Panama Bight	Tropical-East-Pacific	Eastern-Tropical-Pacific	7.34767	-80.1365					Universidad Michoacana de San Nicolás de Hidalgo	Fish Collection of Universidad Michoacana de San Nicolás de Hidalgo	39795
CPUM	Gobiidae	Elacatinus	Elacatinus puncticulatus (Ginsburg, 1938)	Panamá	Los Frailes (Pedasí)	Panama Bight	Tropical-East-Pacific	Eastern-Tropical-Pacific	7.34767	-80.1365					Universidad Michoacana de San Nicolás de Hidalgo	Fish Collection of Universidad Michoacana de San Nicolás de Hidalgo	22286
CPUM	Gobiidae	Elacatinus	Elacatinus puncticulatus (Ginsburg, 1938)	Panamá	Los Frailes (Pedasí)	Panama Bight	Tropical-East-Pacific	Eastern-Tropical-Pacific	7.34767	-80.1365					Universidad Michoacana de San Nicolás de Hidalgo	Fish Collection of Universidad Michoacana de San Nicolás de Hidalgo	22285
CPUM	Gobiidae	Elacatinus	Elacatinus puncticulatus (Ginsburg, 1938)	Panamá	Los Frailes (Pedasí)	Panama Bight	Tropical-East-Pacific	Eastern-Tropical-Pacific	7.34767	-80.1365					Universidad Michoacana de San Nicolás de Hidalgo	Fish Collection of Universidad Michoacana de San Nicolás de Hidalgo	22284
CPUM	Gobiidae	Elacatinus	Elacatinus puncticulatus (Ginsburg, 1938)	Panamá	Los Frailes (Pedasí)	Panama Bight	Tropical-East-Pacific	Eastern-Tropical-Pacific	7.34767	-80.1365					Universidad Michoacana de San Nicolás de Hidalgo	Fish Collection of Universidad Michoacana de San Nicolás de Hidalgo	22288
CPUM	Gobiidae	Elacatinus	Elacatinus puncticulatus (Ginsburg, 1938)	Panamá	Los Frailes (Pedasí)	Panama Bight	Tropical-East-Pacific	Eastern-Tropical-Pacific	7.34767	-80.1365					Universidad Michoacana de San Nicolás de Hidalgo	Fish Collection of Universidad Michoacana de San Nicolás de Hidalgo	22287
CPUM	Gobiidae	Elacatinus	Elacatinus puncticulatus (Ginsburg, 1938)	Panamá	Los Frailes (Pedasí)	Panama Bight	Tropical-East-Pacific	Eastern-Tropical-Pacific	7.34767	-80.1365					Universidad Michoacana de San Nicolás de Hidalgo	Fish Collection of Universidad Michoacana de San Nicolás de Hidalgo	22282
GBIF	Gobiidae	Bathygobius	Bathygobius ramosus Ginsburg, 1947	Panamá	Isla Coiba	Panama Bight	Tropical-East-Pacific	Eastern-Tropical-Pacific	7.39167	-81.645	1970-09-17T01:00Z	17	9	1970	SIO	Marine Vertebrates	SIO 71-212
GBIF	Gobiidae	Coryphopterus	Coryphopterus urospilus Ginsburg, 1938	Panamá	bahia Achotines	Panama Bight	Tropical-East-Pacific	Eastern-Tropical-Pacific	7.41449	-80.1738	1989-06-04T02:00Z	4	6	1989	UWFC	ADULT COLLECTION	UW 022616
GBIF	Gobiidae	Coryphopterus	Coryphopterus urospilus Ginsburg, 1938	Panamá	Playa Venao, Azuero	Panama Bight	Tropical-East-Pacific	Eastern-Tropical-Pacific	7.41467	-80.174	1990-04-29T02:00Z	29	4	1990	USNM	Fishes	322608
CPUM	Gobiidae	Bathygobius	Bathygobius ramosus Ginsburg, 1947	Panamá	Playitas Resorts	Panama Bight	Tropical-East-Pacific	Eastern-Tropical-Pacific	7.41754	-80.1817					Universidad Michoacana de San Nicolás de Hidalgo	Fish Collection of Universidad Michoacana de San Nicolás de Hidalgo	22283
GBIF	Gobiidae	Bathygobius	Bathygobius andrei (Sauvage, 1880)	Panamá	Playa Venao	Panama Bight	Tropical-East-Pacific	Eastern-Tropical-Pacific	7.41794	-80.1803	1961-03-26T01:00Z	26	3	1961	MCZ	Ich	42697
GBIF	Gobiidae	Bathygobius	Bathygobius ramosus Ginsburg, 1947	Panamá	Playa Venao	Panama Bight	Tropical-East-Pacific	Eastern-Tropical-Pacific	7.41794	-80.1803	1961-02-10T01:00Z	10	2	1961	MCZ	Ich	42682
GBIF	Gobiidae	Microgobius	Microgobius erectus Ginsburg, 1938	Panamá	Playa Venao	Panama Bight	Tropical-East-Pacific	Eastern-Tropical-Pacific	7.41794	-80.1803	1990-04-29T02:00Z	29	4	1990	USNM	Fishes	322733
GBIF	Gobiidae	Coryphopterus	Coryphopterus urospilus Ginsburg, 1938	Panamá	Playa Venao	Panama Bight	Tropical-East-Pacific	Eastern-Tropical-Pacific	7.41842	-80.18	1990-04-19T02:00Z	19	4	1990	USNM	Fishes	322605
GBIF	Gobiidae	Coryphopterus	Coryphopterus urospilus Ginsburg, 1938	Panamá	Bahía Damas	Panama Bight	Tropical-East-Pacific	Eastern-Tropical-Pacific	7.45185	-81.7107	1976-01-25T01:00Z	25	1	1976	CAS	ICH	35650
CPUM	Gobiidae	Coryphopterus	Coryphopterus urospilus Ginsburg, 1938	Panamá	Los Longos, Pedasí	Panama Bight	Tropical-East-Pacific	Eastern-Tropical-Pacific	7.47797	-79.9929					Universidad Michoacana de San Nicolás de Hidalgo	Fish Collection of Universidad Michoacana de San Nicolás de Hidalgo	22303
CPUM	Gobiidae	Coryphopterus	Coryphopterus urospilus Ginsburg, 1938	Panamá	Los Longos, Pedasí	Panama Bight	Tropical-East-Pacific	Eastern-Tropical-Pacific	7.47797	-79.9929					Universidad Michoacana de San Nicolás de Hidalgo	Fish Collection of Universidad Michoacana de San Nicolás de Hidalgo	21404
CPUM	Gobiidae	Coryphopterus	Coryphopterus urospilus Ginsburg, 1938	Panamá	Los Longos, Pedasí	Panama Bight	Tropical-East-Pacific	Eastern-Tropical-Pacific	7.47797	-79.9929					Universidad Michoacana de San Nicolás de Hidalgo	Fish Collection of Universidad Michoacana de San Nicolás de Hidalgo	21403
CPUM	Gobiidae	Coryphopterus	Coryphopterus urospilus Ginsburg, 1938	Panamá	Los Longos, Pedasí	Panama Bight	Tropical-East-Pacific	Eastern-Tropical-Pacific	7.47797	-79.9929					Universidad Michoacana de San Nicolás de Hidalgo	Fish Collection of Universidad Michoacana de San Nicolás de Hidalgo	21407
CPUM	Gobiidae	Coryphopterus	Coryphopterus urospilus Ginsburg, 1938	Panamá	Los Longos, Pedasí	Panama Bight	Tropical-East-Pacific	Eastern-Tropical-Pacific	7.47797	-79.9929					Universidad Michoacana de San Nicolás de Hidalgo	Fish Collection of Universidad Michoacana de San Nicolás de Hidalgo	21406
CPUM	Gobiidae	Coryphopterus	Coryphopterus urospilus Ginsburg, 1938	Panamá	Los Longos, Pedasí	Panama Bight	Tropical-East-Pacific	Eastern-Tropical-Pacific	7.47797	-79.9929					Universidad Michoacana de San Nicolás de Hidalgo	Fish Collection of Universidad Michoacana de San Nicolás de Hidalgo	21410
CPUM	Gobiidae	Coryphopterus	Coryphopterus urospilus Ginsburg, 1938	Panamá	Los Longos, Pedasí	Panama Bight	Tropical-East-Pacific	Eastern-Tropical-Pacific	7.47797	-79.9929					Universidad Michoacana de San Nicolás de Hidalgo	Fish Collection of Universidad Michoacana de San Nicolás de Hidalgo	21405
GBIF	Gobiidae	Elacatinus	Elacatinus puncticulatus (Ginsburg, 1938)	Panamá	Pinas	Panama Bight	Tropical-East-Pacific	Eastern-Tropical-Pacific	7.54167	-78.2167	1961-09-12T01:00Z	12	9	1961	UF	Fish	223469
GBIF	Gobiidae	Coryphopterus	Coryphopterus urospilus Ginsburg, 1938	Panamá	Morro de Bahía Pinas	Panama Bight	Tropical-East-Pacific	Eastern-Tropical-Pacific	7.54301	-78.2179	1961-09-12T01:00Z	12	9	1961	UF	Fish	171150
GBIF	Gobiidae	Bollmannia	Bollmannia marginalis Ginsburg, 1939	Panamá	Bahia Pinas	Panama Bight	Tropical-East-Pacific	Eastern-Tropical-Pacific	7.55	-78.1917	1961-09-08T01:00Z	8	9	1961	UF	Fish	172804
GBIF	Gobiidae	Coryphopterus	Coryphopterus urospilus Ginsburg, 1938	Panamá	Bahía Pinas, W del Puerto	Panama Bight	Tropical-East-Pacific	Eastern-Tropical-Pacific	7.55833	-78.2	1961-09-10T01:00Z	10	9	1961	UF	Fish	171149
GBIF	Gobiidae	Elacatinus	Elacatinus puncticulatus (Ginsburg, 1938)	Panamá	Pinas	Panama Bight	Tropical-East-Pacific	Eastern-Tropical-Pacific	7.55833	-78.2	1961-09-10T01:00Z	10	9	1961	UF	Fish	223472
GBIF	Gobiidae	Bathygobius	Bathygobius ramosus Ginsburg, 1947	Panamá	Bahia Pinas	Panama Bight	Tropical-East-Pacific	Eastern-Tropical-Pacific	7.575	-78.1917	1935-01-29T01:00Z	29	1	1935	USNM	Fishes	133635
GBIF	Gobiidae	Gobiosoma	Gobiosoma seminudum (Günther, 1861)	Panamá	Bahia Pinas	Panama Bight	Tropical-East-Pacific	Eastern-Tropical-Pacific	7.575	-78.1917	1961-09-09T01:00Z	9	9	1961	KU	KUI	30303
GBIF	Gobiidae	Gobiosoma	Gobiosoma seminudum (Günther, 1861)	Panamá	Bahia Pinas	Panama Bight	Tropical-East-Pacific	Eastern-Tropical-Pacific	7.575	-78.1917	1961-09-09T01:00Z	9	9	1961	UF	Fish	223457
GBIF	Gobiidae	Gobiosoma	Gobiosoma seminudum (Günther, 1861)	Panamá	Bahia Pinas	Panama Bight	Tropical-East-Pacific	Eastern-Tropical-Pacific	7.575	-78.1917	1961-09-09T01:00Z	9	9	1961	UF	Fish	223456
GBIF	Gobiidae	Microgobius	Microgobius emblematicus (Jordan & Gilbert, 1882)	Panamá	Bahia Pinas	Panama Bight	Tropical-East-Pacific	Eastern-Tropical-Pacific	7.575	-78.1917	1961-09-09T01:00Z	9	9	1961	UF	Fish	224747
GBIF	Gobiidae	Microgobius	Microgobius emblematicus (Jordan & Gilbert, 1882)	Panamá	Bahia Pinas	Panama Bight	Tropical-East-Pacific	Eastern-Tropical-Pacific	7.575	-78.1917	1961-09-09T01:00Z	9	9	1961	UF	Fish	224746
UCR	Gobiidae	Bollmannia	Bollmannia chlamydes Jordan, 1890	Panamá	North of Isla Gobernadora and South of Isla Santa Catalina .	Panama Bight	Tropical-East-Pacific	Eastern-Tropical-Pacific	7.58333	-81.2338					n/d	n/d	UCR 1282.001
UCR	Gobiidae	Bollmannia	Bollmannia chlamydes Jordan, 1890	Panamá	North of Isla Gobernadora and south of Isla Santa Catalina	Panama Bight	Tropical-East-Pacific	Eastern-Tropical-Pacific	7.58333	-81.2338					n/d	n/d	UCR 2567.004
UCR	Gobiidae	Bollmannia	Bollmannia chlamydes Jordan, 1890	Panamá	North of Isla Gobernadora and south of Isla Santa Catalina	Panama Bight	Tropical-East-Pacific	Eastern-Tropical-Pacific	7.58333	-81.2338					n/d	n/d	UCR 2590.001
UCR	Gobiidae	Bollmannia	Bollmannia chlamydes Jordan, 1890	Panamá	North of Isla Gobernadora and South of Isla Santa Catalina.	Panama Bight	Tropical-East-Pacific	Eastern-Tropical-Pacific	7.58333	-81.2338					n/d	n/d	UCR 2876-5
UCR	Gobiidae	Bollmannia	Bollmannia chlamydes Jordan, 1890	Panamá	North of Isla Gobernadora and South of Isla Santa Catalina.	Panama Bight	Tropical-East-Pacific	Eastern-Tropical-Pacific	7.58333	-81.2338					n/d	n/d	UCR 2592.002
UCR	Gobiidae	Bollmannia	Bollmannia macropoma Gilbert, 1892	Panamá	Punta Piñas NNW to N of Punta Caracoles	Panama Bight	Tropical-East-Pacific	Eastern-Tropical-Pacific	7.59805	-78.2563					n/d	n/d	UCR 427-9
UCR	Gobiidae	Bollmannia	Bollmannia macropoma Gilbert, 1892	Panamá	Punta Piñas NNW to N of Punta Caracoles	Panama Bight	Tropical-East-Pacific	Eastern-Tropical-Pacific	7.59805	-78.2563					n/d	n/d	UCR 2556.003
UCR	Gobiidae	Bollmannia	Bollmannia umbrosa Ginsburg, 1939	Panamá	Punta Piñas NNW to N of Punta Caracoles	Panama Bight	Tropical-East-Pacific	Eastern-Tropical-Pacific	7.59805	-78.2563					n/d	n/d	UCR 2589-4
GBIF	Gobiidae	Bathygobius	Bathygobius ramosus Ginsburg, 1947	Panamá	Punta Baltazar	Panama Bight	Tropical-East-Pacific	Eastern-Tropical-Pacific	7.65	-81.7667	1964-09-24T01:00Z	24	9	1964	MCZ	Ich	44049
GBIF	Gobiidae	Elacatinus	Elacatinus puncticulatus (Ginsburg, 1938)	Panamá	N de Isla Coiba	Panama Bight	Tropical-East-Pacific	Eastern-Tropical-Pacific	7.65	-81.7667	1964-09-24T01:00Z	24	9	1964	MCZ	Ich	44186
GBIF	Gobiidae	Bollmannia	Bollmannia chlamydes Jordan, 1890	Panamá	La Palma, E	Panama Bight	Tropical-East-Pacific	Eastern-Tropical-Pacific	7.65833	-80.0117	1967-05-02T01:00Z	2	5	1967	UF	Fish	172807
GBIF	Gobiidae	Bollmannia	Bollmannia chlamydes Jordan, 1890	Panamá	La Palma, E	Panama Bight	Tropical-East-Pacific	Eastern-Tropical-Pacific	7.65833	-80.0117	1967-05-02T01:00Z	2	5	1967	UF	Fish	172801
GBIF	Gobiidae	Bollmannia	Bollmannia marginalis Ginsburg, 1939	Panamá	La Palma, E	Panama Bight	Tropical-East-Pacific	Eastern-Tropical-Pacific	7.65833	-80.0117	1967-05-02T01:00Z	2	5	1967	UF	Fish	141442
GBIF	Gobiidae	Bathygobius	Bathygobius andrei (Sauvage, 1880)	Panamá	Montijo	Panama Bight	Tropical-East-Pacific	Eastern-Tropical-Pacific	7.66989	-81.1066	1964-08-15T01:00Z	15	8	1964	MCZ	Ich	44624
GBIF	Gobiidae	Bathygobius	Bathygobius ramosus Ginsburg, 1947	Panamá	Montijo	Panama Bight	Tropical-East-Pacific	Eastern-Tropical-Pacific	7.66989	-81.1066	1964-08-15T01:00Z	15	8	1964	MCZ	Ich	44046
GBIF	Gobiidae	Gobiosoma	Gobiosoma paradoxum (Günther, 1861)	Panamá	Montijo	Panama Bight	Tropical-East-Pacific	Eastern-Tropical-Pacific	7.66989	-81.1066	1964-08-15T01:00Z	15	8	1964	MCZ	Ich	62361
GBIF	Gobiidae	Gobiosoma	Gobiosoma seminudum (Günther, 1861)	Panamá	Montijo	Panama Bight	Tropical-East-Pacific	Eastern-Tropical-Pacific	7.66989	-81.1066	1964-08-15T01:00Z	15	8	1964	MCZ	Ich	62362
GBIF	Gobiidae	Microgobius	Microgobius emblematicus (Jordan & Gilbert, 1882)	Panamá	Montijo	Panama Bight	Tropical-East-Pacific	Eastern-Tropical-Pacific	7.66989	-81.1066	1964-08-15T01:00Z	15	8	1964	MCZ	Ich	58447
GBIF	Gobiidae	Coryphopterus	Coryphopterus urospilus Ginsburg, 1938	Panamá	Isla Canal de Afuera, N	Panama Bight	Tropical-East-Pacific	Eastern-Tropical-Pacific	7.705	-81.635	1971-03-30T01:00Z	30	3	1971	SIO	Marine Vertebrates	SIO 71-52
GBIF	Gobiidae	Lythrypnus	Lythrypnus pulchellus Ginsburg, 1938	Panamá	Afuera de Bahía Honda	Panama Bight	Tropical-East-Pacific	Eastern-Tropical-Pacific	7.725	-81.5708	1938-03-01T01:00Z	1	3	1938	LACM	Fish	22449
GBIF	Gobiidae	Lythrypnus	Lythrypnus pulchellus Ginsburg, 1938	Panamá	Afuera de Isla Medidor, Bahia Honda	Panama Bight	Tropical-East-Pacific	Eastern-Tropical-Pacific	7.73194	-81.5967	1939-03-28T01:00Z	28	3	1939	LACM	Fish	22188
UCR	Gobiidae	Bollmannia	Bollmannia macropoma Gilbert, 1892	Panamá	Off mainland NE of Isla Coiba	Panama Bight	Tropical-East-Pacific	Eastern-Tropical-Pacific	7.73333	-81.863					n/d	n/d	UCR 493.003
UCR	Gobiidae	Bollmannia	Bollmannia marginalis Ginsburg, 1939	Panamá	Off mainland NE of Isla Coiba	Panama Bight	Tropical-East-Pacific	Eastern-Tropical-Pacific	7.73333	-81.863					n/d	n/d	UCR 2900-2
UCR	Gobiidae	Bollmannia	Bollmannia marginalis Ginsburg, 1939	Panamá	Off mainland NE of Isla Coiba	Panama Bight	Tropical-East-Pacific	Eastern-Tropical-Pacific	7.73333	-81.863					n/d	n/d	UCR 2600.001
UCR	Gobiidae	Bollmannia	Bollmannia marginalis Ginsburg, 1939	Panamá	Off mainland NE of Isla Coiba	Panama Bight	Tropical-East-Pacific	Eastern-Tropical-Pacific	7.73333	-81.863					n/d	n/d	UCR 2889-3
UCR	Gobiidae	Bollmannia	Bollmannia ocellata Gilbert, 1892	Panamá	Off mainland NE of Isla Coiba	Panama Bight	Tropical-East-Pacific	Eastern-Tropical-Pacific	7.73333	-81.863					n/d	n/d	UCR 2552-29
UCR	Gobiidae	Bollmannia	Bollmannia ocellata Gilbert, 1892	Panamá	Off mainland NE of Isla Coiba	Panama Bight	Tropical-East-Pacific	Eastern-Tropical-Pacific	7.73333	-81.863					n/d	n/d	UCR 656.001
UCR	Gobiidae	Bollmannia	Bollmannia ocellata Gilbert, 1892	Panamá	Off mainland NE of Isla Coiba	Panama Bight	Tropical-East-Pacific	Eastern-Tropical-Pacific	7.73333	-81.863					n/d	n/d	UCR 2605.001
UCR	Gobiidae	Bollmannia	Bollmannia ocellata Gilbert, 1892	Panamá	Off mainland NE of Isla Coiba	Panama Bight	Tropical-East-Pacific	Eastern-Tropical-Pacific	7.73333	-81.863					n/d	n/d	UCR 2605.001
UCR	Gobiidae	Bollmannia	Bollmannia ocellata Gilbert, 1892	Panamá	Off mainland NE of Isla Coiba	Panama Bight	Tropical-East-Pacific	Eastern-Tropical-Pacific	7.73333	-81.863					n/d	n/d	UCR 2605.001
UCR	Gobiidae	Bollmannia	Bollmannia ocellata Gilbert, 1892	Panamá	Off mainland NE of Isla Coiba	Panama Bight	Tropical-East-Pacific	Eastern-Tropical-Pacific	7.73333	-81.863					n/d	n/d	UCR 2604.008
UCR	Gobiidae	Bollmannia	Bollmannia ocellata Gilbert, 1892	Panamá	Off mainland NE of Isla Coiba	Panama Bight	Tropical-East-Pacific	Eastern-Tropical-Pacific	7.73333	-81.863					n/d	n/d	UCR 2603.005
UCR	Gobiidae	Bollmannia	Bollmannia umbrosa Ginsburg, 1939	Panamá	Off mainland NE of Isla Coiba	Panama Bight	Tropical-East-Pacific	Eastern-Tropical-Pacific	7.73333	-81.863					n/d	n/d	UCR 1333-4
UCR	Gobiidae	Bollmannia	Bollmannia umbrosa Ginsburg, 1939	Panamá	Off mainland NE of Isla Coiba	Panama Bight	Tropical-East-Pacific	Eastern-Tropical-Pacific	7.73333	-81.863					n/d	n/d	UCR 2603.004
UCR	Gobiidae	Bollmannia	Bollmannia umbrosa Ginsburg, 1939	Panamá	Off mainland NE of Isla Coiba	Panama Bight	Tropical-East-Pacific	Eastern-Tropical-Pacific	7.73333	-81.863					n/d	n/d	UCR 2581-6
GBIF	Gobiidae	Ctenogobius	Ctenogobius manglicola (Jordan & Starks, 1895)	Panamá	Bahia Honda	Panama Bight	Tropical-East-Pacific	Eastern-Tropical-Pacific	7.74639	-81.5219	1938-03-16T01:00Z	16	3	1938	CAS	SU (ICH)	61746
GBIF	Gobiidae	Gymneleotris	Gymneleotris seminuda (Günther, 1864)	Panamá	Bahía Honda	Panama Bight	Tropical-East-Pacific	Eastern-Tropical-Pacific	7.74639	-81.5219	1938-03-14T01:00Z	14	3	1938	CAS	SU (ICH)	53133
GBIF	Gobiidae	Microgobius	Microgobius emblematicus (Jordan & Gilbert, 1882)	Panamá	Bahia Honda	Panama Bight	Tropical-East-Pacific	Eastern-Tropical-Pacific	7.74639	-81.5219	1938-03-16T01:00Z	16	3	1938	CAS	SU (ICH)	57883
GBIF	Gobiidae	Bollmannia	Bollmannia marginalis Ginsburg, 1939	Panamá	Bahia Honda	Panama Bight	Tropical-East-Pacific	Eastern-Tropical-Pacific	7.75972	-81.5361	1938-03-18T01:00Z	18	3	1938	CAS	SU (ICH)	61749
GBIF	Gobiidae	Bollmannia	Bollmannia marginalis Ginsburg, 1939	Panamá	Bahia Honda	Panama Bight	Tropical-East-Pacific	Eastern-Tropical-Pacific	7.75972	-81.5361	1938-03-18T01:00Z	18	3	1938	CAS	SU (ICH)	61738
GBIF	Gobiidae	Coryphopterus	Coryphopterus urospilus Ginsburg, 1938	Panamá	Bahia Honda	Panama Bight	Tropical-East-Pacific	Eastern-Tropical-Pacific	7.75972	-81.5361	1938-03-18T01:00Z	18	3	1938	CAS	SU (ICH)	61748
GBIF	Gobiidae	Coryphopterus	Coryphopterus urospilus Ginsburg, 1938	Panamá	Isla Uva, Panamá	Panama Bight	Tropical-East-Pacific	Eastern-Tropical-Pacific	7.80497	-81.7595	1990-04-22T02:00Z	22	4	1990	USNM	Fishes	322607
GBIF	Gobiidae	Gobiosoma	Gobiosoma nudum (Meek & Hildebrand, 1928)	Panamá	Isla Contreras	Panama Bight	Tropical-East-Pacific	Eastern-Tropical-Pacific	7.81286	-81.7397	1971-03-22T01:00Z	22	3	1971	SIO	Marine Vertebrates	SIO 71-40
GBIF	Gobiidae	Tigrigobius	Tigrigobius inornatus Bussing, 1990	Panamá	Isla Contreras	Panama Bight	Tropical-East-Pacific	Eastern-Tropical-Pacific	7.81286	-81.7413	1970-03-31T01:00Z	31	3	1970	SIO	Marine Vertebrates	SIO 70-135
GBIF	Gobiidae	Tigrigobius	Tigrigobius inornatus Bussing, 1990	Panamá	Isla Uva	Panama Bight	Tropical-East-Pacific	Eastern-Tropical-Pacific	7.81333	-81.775	1971-03-25T01:00Z	25	3	1971	SIO	Marine Vertebrates	SIO 71-46
GBIF	Gobiidae	Tigrigobius	Tigrigobius inornatus Bussing, 1990	Panamá	Isla Uva	Panama Bight	Tropical-East-Pacific	Eastern-Tropical-Pacific	7.81485	-81.7603	1971-03-22T01:00Z	22	3	1971	SIO	Marine Vertebrates	SIO 71-40
GBIF	Gobiidae	Bollmannia	Bollmannia chlamydes Jordan, 1890	Panamá	E of Guarare	Panama Bight	Tropical-East-Pacific	Eastern-Tropical-Pacific	7.82167	-80	1967-05-02T01:00Z	2	5	1967	UF	Fish	172800
GBIF	Gobiidae	Bollmannia	Bollmannia chlamydes Jordan, 1890	Panamá	E of Guarare	Panama Bight	Tropical-East-Pacific	Eastern-Tropical-Pacific	7.845	-80.1633	1967-05-02T01:00Z	2	5	1967	UF	Fish	172796
GBIF	Gobiidae	Microgobius	Microgobius erectus Ginsburg, 1938	Panamá	E of Guarare	Panama Bight	Tropical-East-Pacific	Eastern-Tropical-Pacific	7.845	-80.1633	1967-05-02T01:00Z	2	5	1967	UF	Fish	223808
GBIF	Gobiidae	Elacatinus	Elacatinus puncticulatus (Ginsburg, 1938)	Panamá	Isla Ladrones	Panama Bight	Tropical-East-Pacific	Eastern-Tropical-Pacific	7.86606	-82.4408	1970-09-19T01:00Z	19	9	1970	SIO	Marine Vertebrates	SIO 70-359
GBIF	Gobiidae	Tigrigobius	Tigrigobius inornatus Bussing, 1990	Panamá	Isla Ladrones	Panama Bight	Tropical-East-Pacific	Eastern-Tropical-Pacific	7.86606	-82.4408	1970-09-19T01:00Z	19	9	1970	SIO	Marine Vertebrates	SIO 70-359
GBIF	Gobiidae	Coryphopterus	Coryphopterus urospilus Ginsburg, 1938	Panamá	Isla Ladrones	Panama Bight	Tropical-East-Pacific	Eastern-Tropical-Pacific	7.86678	-82.4416	1970-09-19T01:00Z	19	9	1970	SIO	Marine Vertebrates	SIO 70-359
GBIF	Gobiidae	Bollmannia	Bollmannia chlamydes Jordan, 1890	Panamá	Bahía de Panamá	Panama Bight	Tropical-East-Pacific	Eastern-Tropical-Pacific	7.9333	-79.6917	1888-03-30T01:00Z	30	3	1888	USNM	Fishes	41142
GBIF	Gobiidae	Bollmannia	Bollmannia chlamydes Jordan, 1890	Panamá	Bahía de Panamá	Panama Bight	Tropical-East-Pacific	Eastern-Tropical-Pacific	7.93333	-79.6917	1888-03-30T01:00Z	30	3	1888	CAS	SU (ICH)	69105
GBIF	Gobiidae	Bollmannia	Bollmannia chlamydes Jordan, 1890	Panamá	Bahía de Panamá	Panama Bight	Tropical-East-Pacific	Eastern-Tropical-Pacific	7.93333	-79.6917	1888-03-30T01:00Z	30	3	1888	CAS	SU (ICH)	489
GBIF	Gobiidae	Lythrypnus	Lythrypnus dalli (Gilbert, 1890)	Panamá	Isla Secas	Panama Bight	Tropical-East-Pacific	Eastern-Tropical-Pacific	7.95417	-82.0264	1938-01-13T01:00Z	13	1	1938	LACM	Fish	22447
GBIF	Gobiidae	Elacatinus	Elacatinus puncticulatus (Ginsburg, 1938)	Panamá	Isla Secas	Panama Bight	Tropical-East-Pacific	Eastern-Tropical-Pacific	7.96015	-82.0446	1971-03-24T01:00Z	24	3	1971	SIO	Marine Vertebrates	SIO 71-45
GBIF	Gobiidae	Tigrigobius	Tigrigobius inornatus Bussing, 1990	Panamá	Isla Secas	Panama Bight	Tropical-East-Pacific	Eastern-Tropical-Pacific	7.96078	-82.0246	1970-04-02T01:00Z	2	4	1970	SIO	Marine Vertebrates	SIO 70-140
GBIF	Gobiidae	Tigrigobius	Tigrigobius inornatus Bussing, 1990	Panamá	Isla Secas	Panama Bight	Tropical-East-Pacific	Eastern-Tropical-Pacific	7.96078	-82.0246	1970-04-01T01:00Z	1	4	1970	SIO	Marine Vertebrates	SIO 70-136
GBIF	Gobiidae	Lythrypnus	Lythrypnus pulchellus Ginsburg, 1938	Panamá	Isla Secas, Cavata	Panama Bight	Tropical-East-Pacific	Eastern-Tropical-Pacific	7.97074	-82.0243	1970-04-02T01:00Z	2	4	1970	SIO	Marine Vertebrates	SIO 70-140
GBIF	Gobiidae	Bollmannia	Bollmannia chlamydes Jordan, 1890	Panamá	Chitre, E	Panama Bight	Tropical-East-Pacific	Eastern-Tropical-Pacific	7.985	-80.2367	1967-05-02T01:00Z	2	5	1967	UF	Fish	172794
GBIF	Gobiidae	Microgobius	Microgobius erectus Ginsburg, 1938	Panamá	Chitre, E	Panama Bight	Tropical-East-Pacific	Eastern-Tropical-Pacific	7.985	-80.2367	1967-05-02T01:00Z	2	5	1967	UF	Fish	233526
GBIF	Gobiidae	Microgobius	Microgobius erectus Ginsburg, 1938	Panamá	Chitre, E	Panama Bight	Tropical-East-Pacific	Eastern-Tropical-Pacific	7.985	-80.2367	1967-05-02T01:00Z	2	5	1967	UF	Fish	224742
GBIF	Gobiidae	Bollmannia	Bollmannia chlamydes Jordan, 1890	Panamá	S of San Carlos	Panama Bight	Tropical-East-Pacific	Eastern-Tropical-Pacific	7.98667	-80.0033	1967-05-02T01:00Z	2	5	1967	UF	Fish	172793
GBIF	Gobiidae	Bollmannia	Bollmannia chlamydes Jordan, 1890	Panamá	Chitre, E	Panama Bight	Tropical-East-Pacific	Eastern-Tropical-Pacific	7.995	-79.8283	1967-05-02T01:00Z	2	5	1967	UF	Fish	172813
GBIF	Gobiidae	Bollmannia	Bollmannia umbrosa Ginsburg, 1939	Panamá	Chitre, E	Panama Bight	Tropical-East-Pacific	Eastern-Tropical-Pacific	7.995	-79.8283	1967-05-02T01:00Z	2	5	1967	UF	Fish	141438
GBIF	Gobiidae	Gobulus	Gobulus crescentalis (Gilbert, 1892)	Panamá	Islas Secas	Panama Bight	Tropical-East-Pacific	Eastern-Tropical-Pacific	8.00029	-82.0341	1970-04-01T01:00Z	1	4	1970	SIO	Marine Vertebrates	SIO 70-136
GBIF	Gobiidae	Bollmannia	Bollmannia umbrosa Ginsburg, 1939	Panamá	Chitre, E	Panama Bight	Tropical-East-Pacific	Eastern-Tropical-Pacific	8.00667	-79.68	1967-05-04T01:00Z	4	5	1967	UF	Fish	141436
GBIF	Gobiidae	Bollmannia	Bollmannia chlamydes Jordan, 1890	Panamá	Golfo de Chiriqui	Panama Bight	Tropical-East-Pacific	Eastern-Tropical-Pacific	8.01	-82.3333	1970-03-31T01:00Z	31	3	1970	SIO	Marine Vertebrates	SIO 70-141
GBIF	Gobiidae	Bollmannia	Bollmannia macropoma Gilbert, 1892	Costa Rica	Punta Burica	Nicoya	Tropical-East-Pacific	Eastern-Tropical-Pacific	8.047	-82.9117	1973-12-12T01:00Z	12	12	1973	CAS	ICH	91536
GBIF	Gobiidae	Bollmannia	Bollmannia stigmatura Gilbert, 1892	Costa Rica	Punta Burica	Nicoya	Tropical-East-Pacific	Eastern-Tropical-Pacific	8.047	-82.9117	1973-12-12T01:00Z	12	12	1973	CAS	ICH	43847
GBIF	Gobiidae	Gobioides	Gobioides peruanus (Steindachner, 1880)	Panamá	Rio Santa Maria	Panama Bight	Tropical-East-Pacific	Eastern-Tropical-Pacific	8.0914	-80.4845	1990-03-23T01:00Z	23	3	1990	USNM	Fishes	322620
GBIF	Gobiidae	Gobionellus	Gobionellus microdon (Gilbert, 1892)	Panamá	Rio Santa Maria	Panama Bight	Tropical-East-Pacific	Eastern-Tropical-Pacific	8.0914	-80.4845	1990-03-22T01:00Z	22	3	1990	USNM	Fishes	318278
GBIF	Gobiidae	Ctenogobius	Ctenogobius sagittula (Günther, 1862)	Panamá	El Rompio	Panama Bight	Tropical-East-Pacific	Eastern-Tropical-Pacific	8.0966	-80.4991	1990-03-22T01:00Z	22	3	1990	USNM	Fishes	322676
GBIF	Gobiidae	Ctenogobius	Ctenogobius sagittula (Günther, 1862)	Panamá	El Rompio	Panama Bight	Tropical-East-Pacific	Eastern-Tropical-Pacific	8.0966	-80.4991	1990-03-23T01:00Z	23	3	1990	USNM	Fishes	322679
GBIF	Gobiidae	Ctenogobius	Ctenogobius sagittula (Günther, 1862)	Panamá	El Rompio	Panama Bight	Tropical-East-Pacific	Eastern-Tropical-Pacific	8.0966	-80.4991	1990-06-06T02:00Z	6	6	1990	USNM	Fishes	322677
GBIF	Gobiidae	Parrella	Parrella lucretiae (Eigenmann & Eigenmann, 1888)	Panamá	El Rompio	Panama Bight	Tropical-East-Pacific	Eastern-Tropical-Pacific	8.0966	-80.4991	1990-06-05T02:00Z	5	6	1990	USNM	Fishes	322734
GBIF	Gobiidae	Gobioides	Gobioides peruanus (Steindachner, 1880)	Panamá	1-2 km arriba de El Real	Panama Bight	Tropical-East-Pacific	Eastern-Tropical-Pacific	8.09854	-77.7891	1985-02-20T01:00Z	20	2	1985	USNM	Fishes	293457
GBIF	Gobiidae	Gobioides	Gobioides peruanus (Steindachner, 1880)	Panamá	1-2 km arriba de El Real	Panama Bight	Tropical-East-Pacific	Eastern-Tropical-Pacific	8.09854	-77.7891	1985-02-19T01:00Z	19	2	1985	USNM	Fishes	293167
GBIF	Gobiidae	Gobionellus	Gobionellus daguae (Eigenmann, 1918)	Panamá	1-2 km arriba de El Real	Panama Bight	Tropical-East-Pacific	Eastern-Tropical-Pacific	8.09854	-77.7891	1985-02-20T01:00Z	20	2	1985	USNM	Fishes	293538
UCR	Gobiidae	Bollmannia	Bollmannia marginalis Ginsburg, 1939	Panamá	Transect 1-5 Km off Garachiné	Panama Bight	Tropical-East-Pacific	Eastern-Tropical-Pacific	8.1025	-78.3402					n/d	n/d	UCR 2899-2
GBIF	Gobiidae	Bollmannia	Bollmannia chlamydes Jordan, 1890	Panamá	N de Chitre	Panama Bight	Tropical-East-Pacific	Eastern-Tropical-Pacific	8.105	-80.3033	1967-05-02T01:00Z	2	5	1967	UF	Fish	172790
GBIF	Gobiidae	Microgobius	Microgobius cyclolepis Gilbert, 1890	Panamá	N de Chitre	Panama Bight	Tropical-East-Pacific	Eastern-Tropical-Pacific	8.105	-80.3033	1967-05-02T01:00Z	2	5	1967	UF	Fish	233528
GBIF	Gobiidae	Microgobius	Microgobius cyclolepis Gilbert, 1890	Panamá	N de Chitre	Panama Bight	Tropical-East-Pacific	Eastern-Tropical-Pacific	8.105	-80.3033	1967-05-02T01:00Z	2	5	1967	UF	Fish	224745
GBIF	Gobiidae	Bathygobius	Bathygobius ramosus Ginsburg, 1947	Panamá	Pozas, Isla Parida	Panama Bight	Tropical-East-Pacific	Eastern-Tropical-Pacific	8.10687	-82.3348	1938-03-12T01:00Z	12	3	1938	CAS	SU (ICH)	59562
CPUM	Gobiidae	Akko	Akko brevis (Günther, 1864)	Panamá	Golfo de San Miguel, 0.4 km NE Pta. Garachiné, Ensenada de Garachiné	Panama Bight	Tropical-East-Pacific	Eastern-Tropical-Pacific	8.11278	-78.4142					Universidad Michoacana de San Nicolás de Hidalgo	Fish Collection of Universidad Michoacana de San Nicolás de Hidalgo	2633001
UCR	Gobiidae	Bollmannia	Bollmannia chlamydes Jordan, 1890	Panamá	Golfo de San Miguel, 0.4 km NE Pta. Garachiné, Ensenada de Garachiné	Panama Bight	Tropical-East-Pacific	Eastern-Tropical-Pacific	8.11278	-78.4142					n/d	n/d	UCR 1750.010
UCR	Gobiidae	Bollmannia	Bollmannia ocellata Gilbert, 1892	Panamá	Golfo de San Miguel, 0.4 km NE Pta. Garachiné, Ensenada de Garachiné	Panama Bight	Tropical-East-Pacific	Eastern-Tropical-Pacific	8.11278	-78.4142					n/d	n/d	UCR 2565.015
UCR	Gobiidae	Bollmannia	Bollmannia ocellata Gilbert, 1892	Panamá	Golfo de San Miguel, 0.4 km NE Pta. Garachiné, Ensenada de Garachiné	Panama Bight	Tropical-East-Pacific	Eastern-Tropical-Pacific	8.11278	-78.4142					n/d	n/d	UCR 2609.004
GBIF	Gobiidae	Ctenogobius	Ctenogobius sagittula (Günther, 1862)	Panamá	Rio Jesus	Panama Bight	Tropical-East-Pacific	Eastern-Tropical-Pacific	8.12	-78.23	1985-02-13T01:00Z	13	2	1985	USNM	Fishes	270661
GBIF	Gobiidae	Microgobius	Microgobius miraflorensis Gilbert & Starks, 1904	Panamá	Rio Jesus	Panama Bight	Tropical-East-Pacific	Eastern-Tropical-Pacific	8.12	-78.23	1985-02-13T01:00Z	13	2	1985	USNM	Fishes	293569
GBIF	Gobiidae	Microgobius	Microgobius miraflorensis Gilbert & Starks, 1904	Panamá	Rio Pirre arriba	Panama Bight	Tropical-East-Pacific	Eastern-Tropical-Pacific	8.12	-77.77	1985-02-20T01:00Z	20	2	1985	USNM	Fishes	293540
GBIF	Gobiidae	Gobiosoma	Gobiosoma homochroma (Ginsburg, 1939)	Panamá	Rio Pirre arriba	Panama Bight	Tropical-East-Pacific	Eastern-Tropical-Pacific	8.12	-77.75	1985-02-17T01:00Z	17	2	1985	USNM	Fishes	293555
GBIF	Gobiidae	Gobiosoma	Gobiosoma homochroma (Ginsburg, 1939)	Panamá	Rio Pirre arriba	Panama Bight	Tropical-East-Pacific	Eastern-Tropical-Pacific	8.12	-77.75	1985-02-17T01:00Z	17	2	1985	USNM	Fishes	438598
GBIF	Gobiidae	Microgobius	Microgobius miraflorensis Gilbert & Starks, 1904	Panamá	Rio Pirre arriba	Panama Bight	Tropical-East-Pacific	Eastern-Tropical-Pacific	8.12	-77.75	1985-02-15T01:00Z	15	2	1985	USNM	Fishes	293537
GBIF	Gobiidae	Microgobius	Microgobius miraflorensis Gilbert & Starks, 1904	Panamá	Rio Pirre arriba	Panama Bight	Tropical-East-Pacific	Eastern-Tropical-Pacific	8.12	-77.75	1985-02-19T01:00Z	19	2	1985	USNM	Fishes	293631
GBIF	Gobiidae	Microgobius	Microgobius miraflorensis Gilbert & Starks, 1904	Panamá	Rio Meteti	Panama Bight	Tropical-East-Pacific	Eastern-Tropical-Pacific	8.12	-77.75	1985-02-24T01:00Z	24	2	1985	USNM	Fishes	293677
GBIF	Gobiidae	Microgobius	Microgobius miraflorensis Gilbert & Starks, 1904	Panamá	Rio Tuira	Panama Bight	Tropical-East-Pacific	Eastern-Tropical-Pacific	8.12	-77.7	1985-02-19T01:00Z	19	2	1985	USNM	Fishes	293563
GBIF	Gobiidae	Gobioides	Gobioides peruanus (Steindachner, 1880)	Panamá	Rio Tuira	Panama Bight	Tropical-East-Pacific	Eastern-Tropical-Pacific	8.125	-77.7083	1978-03-25T01:00Z	25	3	1978	MCZ	Ich	54105
GBIF	Gobiidae	Gobioides	Gobioides peruanus (Steindachner, 1880)	Panamá	Rio Tuira	Panama Bight	Tropical-East-Pacific	Eastern-Tropical-Pacific	8.125	-77.7083	1978-03-25T01:00Z	25	3	1978	MCZ	Ich	54104
GBIF	Gobiidae	Gobioides	Gobioides peruanus (Steindachner, 1880)	Panamá	Rio Chucunaque	Panama Bight	Tropical-East-Pacific	Eastern-Tropical-Pacific	8.15704	-77.7025	1985-02-20T01:00Z	20	2	1985	USNM	Fishes	293271
GBIF	Gobiidae	Gobioides	Gobioides peruanus (Steindachner, 1880)	Panamá	Rio Iglesias	Panama Bight	Tropical-East-Pacific	Eastern-Tropical-Pacific	8.16982	-77.843	1985-02-15T01:00Z	15	2	1985	USNM	Fishes	293276
GBIF	Gobiidae	Gobioides	Gobioides peruanus (Steindachner, 1880)	Panamá	Rio Iglesias	Panama Bight	Tropical-East-Pacific	Eastern-Tropical-Pacific	8.16982	-77.843	1985-02-15T01:00Z	15	2	1985	USNM	Fishes	288656
GBIF	Gobiidae	Bathygobius	Bathygobius ramosus Ginsburg, 1947	Panamá	S de Isla San José	Panama Bight	Tropical-East-Pacific	Eastern-Tropical-Pacific	8.21195	-79.1124	1944-02-22T01:00Z	22	2	1944	USNM	Fishes	128464
GBIF	Gobiidae	Bathygobius	Bathygobius ramosus Ginsburg, 1947	Panamá	Rio Hato	Panama Bight	Tropical-East-Pacific	Eastern-Tropical-Pacific	8.21833	-80.16	1946-03-01T01:00Z		3	1946	CUMV	Fish	13221
GBIF	Gobiidae	Bollmannia	Bollmannia chlamydes Jordan, 1890	Panamá	S of Rio Hato	Panama Bight	Tropical-East-Pacific	Eastern-Tropical-Pacific	8.21833	-80.16	1967-05-02T01:00Z	2	5	1967	UF	Fish	172795
GBIF	Gobiidae	Microgobius	Microgobius erectus Ginsburg, 1938	Panamá	S of Rio Hato	Panama Bight	Tropical-East-Pacific	Eastern-Tropical-Pacific	8.21833	-80.16	1967-05-02T01:00Z	2	5	1967	UF	Fish	233525
GBIF	Gobiidae	Microgobius	Microgobius erectus Ginsburg, 1938	Panamá	S of Rio Hato	Panama Bight	Tropical-East-Pacific	Eastern-Tropical-Pacific	8.21833	-80.16	1967-05-02T01:00Z	2	5	1967	UF	Fish	224743
GBIF	Gobiidae	Gymneleotris	Gymneleotris seminuda (Günther, 1864)	Panamá	Isla del Rey	Panama Bight	Tropical-East-Pacific	Eastern-Tropical-Pacific	8.22917	-78.9047	1968-01-08T01:00Z	8	1	1968	FishBase	Occurrence	GCRL 21721
GBIF	Gobiidae	Gymneleotris	Gymneleotris seminuda (Günther, 1864)	Panamá	Isla del Rey	Panama Bight	Tropical-East-Pacific	Eastern-Tropical-Pacific	8.22917	-78.9047	1968-01-08T01:00Z	8	1	1968	FishBase	Occurrence	GCRL 3367
CPUM	Gobiidae	Akko	Akko brevis (Günther, 1864)	Panamá	San Miguel, midway between Pta. Garachiné and Pta. San Lorenzo, 18 Km W Pta Patiño	Panama Bight	Tropical-East-Pacific	Eastern-Tropical-Pacific	8.22927	-78.3541					Universidad Michoacana de San Nicolás de Hidalgo	Fish Collection of Universidad Michoacana de San Nicolás de Hidalgo	2645002
CPUM	Gobiidae	Akko	Akko brevis (Günther, 1864)	Panamá	San Miguel, midway between Pta. Garachiné and Pta. San Lorenzo, 18 Km W Pta Patiño	Panama Bight	Tropical-East-Pacific	Eastern-Tropical-Pacific	8.22927	-78.3541					Universidad Michoacana de San Nicolás de Hidalgo	Fish Collection of Universidad Michoacana de San Nicolás de Hidalgo	2554011
GBIF	Gobiidae	Elacatinus	Elacatinus puncticulatus (Ginsburg, 1938)	Panamá	Isla del Rey	Panama Bight	Tropical-East-Pacific	Eastern-Tropical-Pacific	8.23275	-78.9025	1967-03-24T01:00Z	24	3	1967	SIO	Marine Vertebrates	SIO 67-35
GBIF	Gobiidae	Elacatinus	Elacatinus puncticulatus (Ginsburg, 1938)	Panamá	Isla del Rey	Panama Bight	Tropical-East-Pacific	Eastern-Tropical-Pacific	8.23275	-78.9025	1967-03-24T01:00Z	24	3	1967	SIO	Marine Vertebrates	SIO 67-36
UCR	Gobiidae	Bollmannia	Bollmannia chlamydes Jordan, 1890	Panamá	Off Bahía Parita	Panama Bight	Tropical-East-Pacific	Eastern-Tropical-Pacific	8.23333	-80.2678					n/d	n/d	UCR 1.005
UCR	Gobiidae	Bollmannia	Bollmannia chlamydes Jordan, 1890	Panamá	Off Bahía Parita	Panama Bight	Tropical-East-Pacific	Eastern-Tropical-Pacific	8.23333	-80.2678					n/d	n/d	UCR 2034.002
UCR	Gobiidae	Bollmannia	Bollmannia chlamydes Jordan, 1890	Panamá	Off Bahía Parita	Panama Bight	Tropical-East-Pacific	Eastern-Tropical-Pacific	8.23333	-80.2678					n/d	n/d	UCR 5.001
UCR	Gobiidae	Bollmannia	Bollmannia chlamydes Jordan, 1890	Panamá	Off Bahía Parita	Panama Bight	Tropical-East-Pacific	Eastern-Tropical-Pacific	8.23333	-80.2678					n/d	n/d	UCR 2552-28
UCR	Gobiidae	Bollmannia	Bollmannia chlamydes Jordan, 1890	Panamá	Off Bahía Parita	Panama Bight	Tropical-East-Pacific	Eastern-Tropical-Pacific	8.23333	-80.2678					n/d	n/d	UCR 2569.001
UCR	Gobiidae	Bollmannia	Bollmannia chlamydes Jordan, 1890	Panamá	Off Bahía Parita	Panama Bight	Tropical-East-Pacific	Eastern-Tropical-Pacific	8.23333	-80.2678					n/d	n/d	UCR 218.028
UCR	Gobiidae	Bollmannia	Bollmannia chlamydes Jordan, 1890	Panamá	Off Bahía Parita	Panama Bight	Tropical-East-Pacific	Eastern-Tropical-Pacific	8.23333	-80.2678					n/d	n/d	UCR 2575-8
UCR	Gobiidae	Bollmannia	Bollmannia marginalis Ginsburg, 1939	Panamá	Off Bahía Parita	Panama Bight	Tropical-East-Pacific	Eastern-Tropical-Pacific	8.23333	-80.2678					n/d	n/d	UCR 2599-5
UCR	Gobiidae	Bollmannia	Bollmannia marginalis Ginsburg, 1939	Panamá	Off Bahía Parita	Panama Bight	Tropical-East-Pacific	Eastern-Tropical-Pacific	8.23333	-80.2678					n/d	n/d	UCR 2577-4
UCR	Gobiidae	Bollmannia	Bollmannia ocellata Gilbert, 1892	Panamá	Off Bahía Parita	Panama Bight	Tropical-East-Pacific	Eastern-Tropical-Pacific	8.23333	-80.2678					n/d	n/d	UCR 2898.5
UCR	Gobiidae	Bollmannia	Bollmannia chlamydes Jordan, 1890	Panamá	35Km. due W of Punta Patiño	Panama Bight	Tropical-East-Pacific	Eastern-Tropical-Pacific	8.2375	-78.5954					n/d	n/d	UCR 1274.005
UCR	Gobiidae	Bollmannia	Bollmannia marginalis Ginsburg, 1939	Panamá	35Km. due W of Punta Patiño	Panama Bight	Tropical-East-Pacific	Eastern-Tropical-Pacific	8.2375	-78.5954					n/d	n/d	UCR 1281-22
GBIF	Gobiidae	Elacatinus	Elacatinus puncticulatus (Ginsburg, 1938)	Panamá	Isla San José	Panama Bight	Tropical-East-Pacific	Eastern-Tropical-Pacific	8.24726	-79.094	1967-03-29T01:00Z	29	3	1967	SIO	Marine Vertebrates	SIO 67-39
GBIF	Gobiidae	Elacatinus	Elacatinus puncticulatus (Ginsburg, 1938)	Panamá	Isla San José	Panama Bight	Tropical-East-Pacific	Eastern-Tropical-Pacific	8.24726	-79.094	1967-03-29T01:00Z	29	3	1967	SIO	Marine Vertebrates	SIO 67-38
GBIF	Gobiidae	Elacatinus	Elacatinus puncticulatus (Ginsburg, 1938)	Panamá	Isla San José	Panama Bight	Tropical-East-Pacific	Eastern-Tropical-Pacific	8.24726	-79.094	1967-03-28T01:00Z	28	3	1967	SIO	Marine Vertebrates	SIO 67-37
GBIF	Gobiidae	Tigrigobius	Tigrigobius inornatus Bussing, 1990	Panamá	Isla San José	Panama Bight	Tropical-East-Pacific	Eastern-Tropical-Pacific	8.24726	-79.094	1967-03-29T01:00Z	29	3	1967	SIO	Marine Vertebrates	SIO 67-39
GBIF	Gobiidae	Tigrigobius	Tigrigobius inornatus Bussing, 1990	Panamá	Isla San José	Panama Bight	Tropical-East-Pacific	Eastern-Tropical-Pacific	8.24726	-79.094	1967-03-28T01:00Z	28	3	1967	SIO	Marine Vertebrates	SIO 67-37
GBIF	Gobiidae	Tigrigobius	Tigrigobius janssi (Bussing, 1981)	Panamá	Isla San José	Panama Bight	Tropical-East-Pacific	Eastern-Tropical-Pacific	8.24726	-79.094	1967-03-29T01:00Z	29	3	1967	SIO	Marine Vertebrates	SIO 67-39
GBIF	Gobiidae	Tigrigobius	Tigrigobius janssi (Bussing, 1981)	Panamá	Isla San José	Panama Bight	Tropical-East-Pacific	Eastern-Tropical-Pacific	8.24726	-79.094	1967-03-28T01:00Z	28	3	1967	SIO	Marine Vertebrates	SIO 67-37
GBIF	Gobiidae	Bathygobius	Bathygobius andrei (Sauvage, 1880)	Panamá	Isla San José	Panama Bight	Tropical-East-Pacific	Eastern-Tropical-Pacific	8.25418	-79.0989	1944-05-10T02:00Z	10	5	1944	USNM	Fishes	128465
GBIF	Gobiidae	Bathygobius	Bathygobius ramosus Ginsburg, 1947	Panamá	Isla San José	Panama Bight	Tropical-East-Pacific	Eastern-Tropical-Pacific	8.25418	-79.0989	1967-03-28T01:00Z	28	3	1967	SIO	Marine Vertebrates	SIO 67-37
GBIF	Gobiidae	Bathygobius	Bathygobius ramosus Ginsburg, 1947	Panamá	Isla San José	Panama Bight	Tropical-East-Pacific	Eastern-Tropical-Pacific	8.25418	-79.0989	1937-03-15T01:00Z	15	3	1937	USNM	Fishes	133628
GBIF	Gobiidae	Coryphopterus	Coryphopterus urospilus Ginsburg, 1938	Panamá	Isla San Jose	Panama Bight	Tropical-East-Pacific	Eastern-Tropical-Pacific	8.255	-79.094	1937-03-15T01:00Z	15	3	1937	USNM	Fishes	123188
GBIF	Gobiidae	Coryphopterus	Coryphopterus urospilus Ginsburg, 1938	Panamá	Isla San Jose	Panama Bight	Tropical-East-Pacific	Eastern-Tropical-Pacific	8.255	-79.094	1937-03-15T01:00Z	15	3	1937	USNM	Fishes	107190
GBIF	Gobiidae	Bollmannia	Bollmannia marginalis Ginsburg, 1939	Panamá	SW de Isla San Jose	Panama Bight	Tropical-East-Pacific	Eastern-Tropical-Pacific	8.25867	-79.09	1967-05-04T01:00Z	4	5	1967	UF	Fish	172812
GBIF	Gobiidae	Gobulus	Gobulus hancocki Ginsburg, 1938	Panamá	Isla San José	Panama Bight	Tropical-East-Pacific	Eastern-Tropical-Pacific	8.25867	-79.09	1967-03-28T01:00Z	28	3	1967	SIO	Marine Vertebrates	SIO 67-37
GBIF	Gobiidae	Gobiosoma	Gobiosoma hildebrandi (Ginsburg, 1939)	Panamá	Golfo de San Miguel	Panama Bight	Tropical-East-Pacific	Eastern-Tropical-Pacific	8.26667	-78.3167	1971-07-31T01:00Z	31	7	1971	SIO	Marine Vertebrates	SIO 71-291
GBIF	Gobiidae	Bollmannia	Bollmannia chlamydes Jordan, 1890	Panamá	Bahía de Panamá	Panama Bight	Tropical-East-Pacific	Eastern-Tropical-Pacific	8.275	-79.6292	1888-03-30T01:00Z	30	3	1888	USNM	Fishes	41158
GBIF	Gobiidae	Bollmannia	Bollmannia chlamydes Jordan, 1890	Panamá	Bahía de Panamá	Panama Bight	Tropical-East-Pacific	Eastern-Tropical-Pacific	8.275	-79.6292	1888-03-30T01:00Z	30	3	1888	USNM	Fishes	41395
GBIF	Gobiidae	Bollmannia	Bollmannia umbrosa Ginsburg, 1939	Panamá	Bahía de Panamá	Panama Bight	Tropical-East-Pacific	Eastern-Tropical-Pacific	8.275	-79.6292	1888-03-30T01:00Z	30	3	1888	USNM	Fishes	107289
GBIF	Gobiidae	Bollmannia	Bollmannia umbrosa Ginsburg, 1939	Panamá	Bahía de Panamá	Panama Bight	Tropical-East-Pacific	Eastern-Tropical-Pacific	8.275	-79.6292	1888-03-30T01:00Z	30	3	1888	USNM	Fishes	107290
GBIF	Gobiidae	Bollmannia	Bollmannia umbrosa Ginsburg, 1939	Panamá	Bahía de Panamá	Panama Bight	Tropical-East-Pacific	Eastern-Tropical-Pacific	8.275	-79.6292	1888-03-30T01:00Z	30	3	1888	USNM	Fishes	107288
GBIF	Gobiidae	Bollmannia	Bollmannia umbrosa Ginsburg, 1939	Panamá	Bahía de Panamá	Panama Bight	Tropical-East-Pacific	Eastern-Tropical-Pacific	8.275	-79.6292					FishBase	Occurrence	FB 2741974
GBIF	Gobiidae	Elacatinus	Elacatinus puncticulatus (Ginsburg, 1938)	Panamá	Isla del Rey	Panama Bight	Tropical-East-Pacific	Eastern-Tropical-Pacific	8.2917	-78.875	1990-05-04T02:00Z	4	5	1990	USNM	Fishes	322691
GBIF	Gobiidae	Ctenogobius	Ctenogobius sagittula (Günther, 1862)	Panamá	Isla San Pedro	Panama Bight	Tropical-East-Pacific	Eastern-Tropical-Pacific	8.29444	-82.4639	1970-01-06T01:00Z	6	1	1970	FishBase	Occurrence	GCRL 5579
GBIF	Gobiidae	Microgobius	Microgobius curtus Ginsburg, 1939	Panamá	Isla San Pedro	Panama Bight	Tropical-East-Pacific	Eastern-Tropical-Pacific	8.29444	-82.4639	1970-01-06T01:00Z	6	1	1970	FishBase	Occurrence	GCRL 17483
GBIF	Gobiidae	Coryphopterus	Coryphopterus urospilus Ginsburg, 1938	Panamá	Isla El Rey, S	Panama Bight	Tropical-East-Pacific	Eastern-Tropical-Pacific	8.29509	-78.8726	1990-05-04T02:00Z	4	5	1990	USNM	Fishes	322609
UCR	Gobiidae	Bathygobius	Bathygobius andrei (Sauvage, 1880)	Panamá	Tidal stream Punta Chiquero on N side, Isla del Rey, Islas Perlas.	Panama Bight	Tropical-East-Pacific	Eastern-Tropical-Pacific	8.29533	-78.8568					n/d	n/d	UCR 1530-8
UCR	Gobiidae	Bathygobius	Bathygobius andrei (Sauvage, 1880)	Panamá	Tidal stream Punta Chiquero on N side, Isla del Rey, Islas Perlas	Panama Bight	Tropical-East-Pacific	Eastern-Tropical-Pacific	8.29533	-78.8568					n/d	n/d	UCR 2564-6
UCR	Gobiidae	Ctenogobius	Ctenogobius sagittula (Günther, 1862)	Panamá	Tidal stream Punta Chiquero on N side, Isla del Rey, Islas Perlas	Panama Bight	Tropical-East-Pacific	Eastern-Tropical-Pacific	8.29533	-78.8568					n/d	n/d	UCR 319-2
GBIF	Gobiidae	Bollmannia	Bollmannia chlamydes Jordan, 1890	Panamá	S de San Carlos	Panama Bight	Tropical-East-Pacific	Eastern-Tropical-Pacific	8.30167	-80.0083	1967-05-01T01:00Z	1	5	1967	UF	Fish	172799
GBIF	Gobiidae	Microgobius	Microgobius curtus Ginsburg, 1939	Panamá	Estero Resbaloso	Panama Bight	Tropical-East-Pacific	Eastern-Tropical-Pacific	8.3075	-82.4333	1971-06-27T01:00Z	27	6	1971	FishBase	Occurrence	GCRL 21701
GBIF	Gobiidae	Bathygobius	Bathygobius ramosus Ginsburg, 1947	Panamá	N de Isla San José	Panama Bight	Tropical-East-Pacific	Eastern-Tropical-Pacific	8.31062	-79.1014	1937-03-16T01:00Z	16	3	1937	USNM	Fishes	133629
GBIF	Gobiidae	Bathygobius	Bathygobius ramosus Ginsburg, 1947	Panamá	N de Isla San José	Panama Bight	Tropical-East-Pacific	Eastern-Tropical-Pacific	8.31062	-79.1014	1944-02-22T01:00Z	22	2	1944	USNM	Fishes	128466
GBIF	Gobiidae	Aboma	Aboma etheostoma Jordan & Starks, 1895	Panamá	Estero Las Caletas	Panama Bight	Tropical-East-Pacific	Eastern-Tropical-Pacific	8.31139	-82.4425	1970-01-06T01:00Z	6	1	1970	FishBase	Occurrence	GCRL 11153
GBIF	Gobiidae	Bathygobius	Bathygobius andrei (Sauvage, 1880)	Panamá	Estero Las Caletas	Panama Bight	Tropical-East-Pacific	Eastern-Tropical-Pacific	8.31139	-82.4425	1970-01-06T01:00Z	6	1	1970	FishBase	Occurrence	GCRL 5502
GBIF	Gobiidae	Ctenogobius	Ctenogobius sagittula (Günther, 1862)	Panamá	Estero Las Caletas	Panama Bight	Tropical-East-Pacific	Eastern-Tropical-Pacific	8.31139	-82.4425	1970-01-06T01:00Z	6	1	1970	FishBase	Occurrence	GCRL 5503
GBIF	Gobiidae	Microgobius	Microgobius curtus Ginsburg, 1939	Panamá	Estero Las Caletas	Panama Bight	Tropical-East-Pacific	Eastern-Tropical-Pacific	8.31139	-82.4425	1970-01-06T01:00Z	6	1	1970	FishBase	Occurrence	GCRL 17477
GBIF	Gobiidae	Microgobius	Microgobius curtus Ginsburg, 1939	Panamá	Estero Las Caletas	Panama Bight	Tropical-East-Pacific	Eastern-Tropical-Pacific	8.31139	-82.4425	1970-01-06T01:00Z	6	1	1970	FishBase	Occurrence	GCRL 17474
GBIF	Gobiidae	Microgobius	Microgobius tabogensis Meek & Hildebrand, 1928	Panamá	Estero Las Caletas	Panama Bight	Tropical-East-Pacific	Eastern-Tropical-Pacific	8.31139	-82.4425	1970-01-06T01:00Z	6	1	1970	FishBase	Occurrence	GCRL 17479
GBIF	Gobiidae	Aboma	Aboma etheostoma Jordan & Starks, 1895	Panamá	Banco Recostadero	Panama Bight	Tropical-East-Pacific	Eastern-Tropical-Pacific	8.32972	-82.4453	1971-06-27T01:00Z	27	6	1971	FishBase	Occurrence	GCRL 21671
GBIF	Gobiidae	Gymneleotris	Gymneleotris seminuda (Günther, 1864)	Panamá	Banco recostadero	Panama Bight	Tropical-East-Pacific	Eastern-Tropical-Pacific	8.32972	-82.4453	1970-01-06T01:00Z	6	1	1970	FishBase	Occurrence	GCRL 5449
GBIF	Gobiidae	Aboma	Aboma etheostoma Jordan & Starks, 1895	Panamá	Banco Recostadero	Panama Bight	Tropical-East-Pacific	Eastern-Tropical-Pacific	8.32972	-82.4425	1970-01-06T01:00Z	6	1	1970	FishBase	Occurrence	GCRL 11155
GBIF	Gobiidae	Bollmannia	Bollmannia chlamydes Jordan, 1890	Panamá	SSE of San Carlos	Panama Bight	Tropical-East-Pacific	Eastern-Tropical-Pacific	8.33333	-79.8283	1967-05-01T01:00Z	1	5	1967	UF	Fish	172887
GBIF	Gobiidae	Bollmannia	Bollmannia chlamydes Jordan, 1890	Panamá	E de Isla del Rey	Panama Bight	Tropical-East-Pacific	Eastern-Tropical-Pacific	8.33993	-78.9633	1967-05-07T01:00Z	7	5	1967	UF	Fish	172798
GBIF	Gobiidae	Bollmannia	Bollmannia marginalis Ginsburg, 1939	Panamá	E de Isla del Rey	Panama Bight	Tropical-East-Pacific	Eastern-Tropical-Pacific	8.33993	-78.9633	1967-05-07T01:00Z	7	5	1967	UF	Fish	172816
GBIF	Gobiidae	Bollmannia	Bollmannia marginalis Ginsburg, 1939	Panamá	E de Isla del Rey	Panama Bight	Tropical-East-Pacific	Eastern-Tropical-Pacific	8.33993	-78.9633	1967-05-06T01:00Z	6	5	1967	UF	Fish	172811
GBIF	Gobiidae	Bollmannia	Bollmannia ocellata Gilbert, 1892	Panamá	E de Isla del Rey	Panama Bight	Tropical-East-Pacific	Eastern-Tropical-Pacific	8.33993	-78.9633	1967-05-07T01:00Z	7	5	1967	UF	Fish	141431
GBIF	Gobiidae	Bollmannia	Bollmannia ocellata Gilbert, 1892	Panamá	E de Isla del Rey	Panama Bight	Tropical-East-Pacific	Eastern-Tropical-Pacific	8.33993	-78.9633	1967-05-07T01:00Z	7	5	1967	UF	Fish	141430
GBIF	Gobiidae	Bollmannia	Bollmannia ocellata Gilbert, 1892	Panamá	E de Isla del Rey	Panama Bight	Tropical-East-Pacific	Eastern-Tropical-Pacific	8.33993	-78.9633	1967-05-06T01:00Z	6	5	1967	UF	Fish	141432
GBIF	Gobiidae	Microgobius	Microgobius erectus Ginsburg, 1938	Panamá	E de Isla del Rey	Panama Bight	Tropical-East-Pacific	Eastern-Tropical-Pacific	8.33993	-78.9633	1967-05-07T01:00Z	7	5	1967	UF	Fish	233527
GBIF	Gobiidae	Microgobius	Microgobius erectus Ginsburg, 1938	Panamá	E de Isla del Rey	Panama Bight	Tropical-East-Pacific	Eastern-Tropical-Pacific	8.33993	-78.9633	1967-05-07T01:00Z	7	5	1967	UF	Fish	233522
GBIF	Gobiidae	Microgobius	Microgobius erectus Ginsburg, 1938	Panamá	E de Isla del Rey	Panama Bight	Tropical-East-Pacific	Eastern-Tropical-Pacific	8.33993	-78.9633	1967-05-07T01:00Z	7	5	1967	UF	Fish	224744
GBIF	Gobiidae	Microgobius	Microgobius erectus Ginsburg, 1938	Panamá	E de Isla del Rey	Panama Bight	Tropical-East-Pacific	Eastern-Tropical-Pacific	8.33993	-78.9633	1967-05-06T01:00Z	6	5	1967	UF	Fish	233519
GBIF	Gobiidae	Microgobius	Microgobius erectus Ginsburg, 1938	Panamá	E de Isla del Rey	Panama Bight	Tropical-East-Pacific	Eastern-Tropical-Pacific	8.33993	-78.9633	1967-05-06T01:00Z	6	5	1967	UF	Fish	224740
GBIF	Gobiidae	Microgobius	Microgobius erectus Ginsburg, 1938	Panamá	E de Isla del Rey	Panama Bight	Tropical-East-Pacific	Eastern-Tropical-Pacific	8.33993	-78.9633	1967-05-07T01:00Z	7	5	1967	UF	Fish	233521
GBIF	Gobiidae	Microgobius	Microgobius erectus Ginsburg, 1938	Panamá	E de Isla del Rey	Panama Bight	Tropical-East-Pacific	Eastern-Tropical-Pacific	8.33993	-78.9633	1967-05-07T01:00Z	7	5	1967	UF	Fish	224741
GBIF	Gobiidae	Elacatinus	Elacatinus puncticulatus (Ginsburg, 1938)	Panamá	Isla del Rey	Panama Bight	Tropical-East-Pacific	Eastern-Tropical-Pacific	8.35013	-78.8365	1964-09-27T01:00Z	27	9	1964	SIO	Marine Vertebrates	SIO 69-284
GBIF	Gobiidae	Elacatinus	Elacatinus puncticulatus (Ginsburg, 1938)	Panamá	Isla del Rey	Panama Bight	Tropical-East-Pacific	Eastern-Tropical-Pacific	8.36958	-78.8344	1964-09-27T01:00Z	27	9	1964	MCZ	Ich	58665
GBIF	Gobiidae	Gobionellus	Gobionellus daguae (Eigenmann, 1918)	Panamá	Río Iglesia	Panama Bight	Tropical-East-Pacific	Eastern-Tropical-Pacific	8.37554	-78.0996	2011-03-31T02:00Z	31	3	2011	LSUMZ	Fishes	14812
GBIF	Gobiidae	Elacatinus	Elacatinus puncticulatus (Ginsburg, 1938)	Panamá	Isla Pedro González	Panama Bight	Tropical-East-Pacific	Eastern-Tropical-Pacific	8.38333	-79.1	1971-07-04T01:00Z	4	7	1971	SIO	Marine Vertebrates	SIO 71-249
GBIF	Gobiidae	Tigrigobius	Tigrigobius inornatus Bussing, 1990	Panamá	Isla Pedro González	Panama Bight	Tropical-East-Pacific	Eastern-Tropical-Pacific	8.38333	-79.1	1971-07-18T01:00Z	18	7	1971	SIO	Marine Vertebrates	SIO 71-258
GBIF	Gobiidae	Gymneleotris	Gymneleotris seminuda (Günther, 1864)	Panamá	Isla del Rey	Panama Bight	Tropical-East-Pacific	Eastern-Tropical-Pacific	8.38393	-78.8531	1962-06-02T01:00Z	2	6	1962	MCZ	Ich	44758
GBIF	Gobiidae	Gymneleotris	Gymneleotris seminuda (Günther, 1864)	Panamá	Isla del Rey	Panama Bight	Tropical-East-Pacific	Eastern-Tropical-Pacific	8.38393	-78.8531	1964-09-27T01:00Z	27	9	1964	SIO	Marine Vertebrates	SIO 69-284
GBIF	Gobiidae	Bollmannia	Bollmannia chlamydes Jordan, 1890	Panamá	W de Isla del Rey	Panama Bight	Tropical-East-Pacific	Eastern-Tropical-Pacific	8.38922	-78.9662	1971-07-04T01:00Z	4	7	1971	SIO	Marine Vertebrates	SIO 71-249
GBIF	Gobiidae	Bollmannia	Bollmannia chlamydes Jordan, 1890	Panamá	W de Isla del Rey	Panama Bight	Tropical-East-Pacific	Eastern-Tropical-Pacific	8.38922	-78.9662	1970-12-10T01:00Z	10	12	1970	SIO	Marine Vertebrates	SIO 71-228
GBIF	Gobiidae	Coryphopterus	Coryphopterus urospilus Ginsburg, 1938	Panamá	Isla El Rey, NE	Panama Bight	Tropical-East-Pacific	Eastern-Tropical-Pacific	8.3948	-78.8391	1964-09-27T01:00Z	27	9	1964	MCZ	Ich	44185
GBIF	Gobiidae	Ctenogobius	Ctenogobius sagittula (Günther, 1862)	Panamá	Estuario Tuira	Panama Bight	Tropical-East-Pacific	Eastern-Tropical-Pacific	8.3982	-78.0969	1985-02-14T01:00Z	14	2	1985	USNM	Fishes	270660
GBIF	Gobiidae	Microgobius	Microgobius curtus Ginsburg, 1939	Panamá	Estuario Tuira	Panama Bight	Tropical-East-Pacific	Eastern-Tropical-Pacific	8.3982	-78.0969	1985-02-14T01:00Z	14	2	1985	USNM	Fishes	293571
GBIF	Gobiidae	Parrella	Parrella lucretiae (Eigenmann & Eigenmann, 1888)	Panamá	Estuario Tuira	Panama Bight	Tropical-East-Pacific	Eastern-Tropical-Pacific	8.3982	-78.0969	1985-02-14T01:00Z	14	2	1985	USNM	Fishes	270659
GBIF	Gobiidae	Bathygobius	Bathygobius ramosus Ginsburg, 1947	Panamá	E de Pedro Gonzales	Panama Bight	Tropical-East-Pacific	Eastern-Tropical-Pacific	8.40201	-79.0944	1964-09-26T01:00Z	26	9	1964	MCZ	Ich	44053
GBIF	Gobiidae	Bathygobius	Bathygobius ramosus Ginsburg, 1947	Panamá	Pozas, Pedro Gonzales	Panama Bight	Tropical-East-Pacific	Eastern-Tropical-Pacific	8.40633	-79.1006	1933-07-03T01:00Z	3	7	1933	CAS	SU (ICH)	57076
GBIF	Gobiidae	Coryphopterus	Coryphopterus urospilus Ginsburg, 1938	Panamá	Isla El Rey, Nw	Panama Bight	Tropical-East-Pacific	Eastern-Tropical-Pacific	8.41585	-78.9671	1977-09-24T01:00Z	24	9	1977	SIO	Marine Vertebrates	SIO 78-131
GBIF	Gobiidae	Gymneleotris	Gymneleotris seminuda (Günther, 1864)	Panamá	Isla del Rey	Panama Bight	Tropical-East-Pacific	Eastern-Tropical-Pacific	8.41619	-78.8618	1964-09-27T01:00Z	27	9	1964	MCZ	Ich	44759
GBIF	Gobiidae	Bathygobius	Bathygobius andrei (Sauvage, 1880)	Panamá	Isla Pedro Gonzales	Panama Bight	Tropical-East-Pacific	Eastern-Tropical-Pacific	8.4234	-79.1122	1978-01-16T01:00Z	16	1	1978	FishBase	Occurrence	AMNH 73459
GBIF	Gobiidae	Ctenogobius	Ctenogobius manglicola (Jordan & Starks, 1895)	Panamá	Isla Pedro Gonzales	Panama Bight	Tropical-East-Pacific	Eastern-Tropical-Pacific	8.4234	-79.1122	1978-01-14T01:00Z	14	1	1978	FishBase	Occurrence	AMNH 225212
GBIF	Gobiidae	Evermannia	Evermannia zosterura (Jordan & Gilbert, 1882)	Panamá	Isla Pedro Gonzales	Panama Bight	Tropical-East-Pacific	Eastern-Tropical-Pacific	8.4234	-79.1122	1978-01-16T01:00Z	16	1	1978	FishBase	Occurrence	AMNH 73550
GBIF	Gobiidae	Microgobius	Microgobius emblematicus (Jordan & Gilbert, 1882)	Panamá	Isla Pedro Gonzales	Panama Bight	Tropical-East-Pacific	Eastern-Tropical-Pacific	8.4234	-79.1122	1978-01-16T01:00Z	16	1	1978	FishBase	Occurrence	AMNH 73442
GBIF	Gobiidae	Bathygobius	Bathygobius ramosus Ginsburg, 1947	Panamá	W de Isla Pedro Gonzales	Panama Bight	Tropical-East-Pacific	Eastern-Tropical-Pacific	8.42729	-79.1217	1964-09-26T01:00Z	26	9	1964	FishBase	Occurrence	AMNH 23810
GBIF	Gobiidae	Microgobius	Microgobius emblematicus (Jordan & Gilbert, 1882)	Panamá	W de Isla Pedro Gonzales	Panama Bight	Tropical-East-Pacific	Eastern-Tropical-Pacific	8.42729	-79.1217	1978-01-14T01:00Z	14	1	1978	FishBase	Occurrence	AMNH 73426
GBIF	Gobiidae	Bathygobius	Bathygobius ramosus Ginsburg, 1947	Panamá	Isla del Espiritu Santo	Panama Bight	Tropical-East-Pacific	Eastern-Tropical-Pacific	8.43325	-78.8531	1964-07-07T01:00Z	7	7	1964	MCZ	Ich	44040
GBIF	Gobiidae	Bathygobius	Bathygobius ramosus Ginsburg, 1947	Panamá	Isla del Espiritu Santo	Panama Bight	Tropical-East-Pacific	Eastern-Tropical-Pacific	8.43325	-78.8531	1964-07-07T01:00Z	7	7	1964	FishBase	Occurrence	AMNH 23808
GBIF	Gobiidae	Bollmannia	Bollmannia chlamydes Jordan, 1890	Panamá	E de San Carlos	Panama Bight	Tropical-East-Pacific	Eastern-Tropical-Pacific	8.43667	-79.72	1967-05-01T01:00Z	1	5	1967	UF	Fish	172789
GBIF	Gobiidae	Coryphopterus	Coryphopterus urospilus Ginsburg, 1938	Panamá	Isla Pedro Gonzalez, N	Panama Bight	Tropical-East-Pacific	Eastern-Tropical-Pacific	8.44333	-79.1133	1971-03-15T01:00Z	15	3	1971	SIO	Marine Vertebrates	SIO 71-241
GBIF	Gobiidae	Bathygobius	Bathygobius ramosus Ginsburg, 1947	Panamá	Isla Señora	Panama Bight	Tropical-East-Pacific	Eastern-Tropical-Pacific	8.44367	-79.1063	1964-09-26T01:00Z	26	9	1964	MCZ	Ich	44050
GBIF	Gobiidae	Bathygobius	Bathygobius ramosus Ginsburg, 1947	Panamá	Isla Señora	Panama Bight	Tropical-East-Pacific	Eastern-Tropical-Pacific	8.44367	-79.1063	1964-09-26T01:00Z	26	9	1964	MCZ	Ich	44052
GBIF	Gobiidae	Bathygobius	Bathygobius ramosus Ginsburg, 1947	Panamá	Isla Señora	Panama Bight	Tropical-East-Pacific	Eastern-Tropical-Pacific	8.44367	-79.1063	1964-09-26T01:00Z	26	9	1964	MCZ	Ich	44051
GBIF	Gobiidae	Bollmannia	Bollmannia chlamydes Jordan, 1890	Panamá	Bahía de Panamá	Panama Bight	Tropical-East-Pacific	Eastern-Tropical-Pacific	8.45	-79.5833	1888-03-30T01:00Z	30	3	1888	USNM	Fishes	41461
GBIF	Gobiidae	Bollmannia	Bollmannia ocellata Gilbert, 1892	Panamá	NE de Isla del Rey	Panama Bight	Tropical-East-Pacific	Eastern-Tropical-Pacific	8.45413	-78.8564	1926-03-31T01:00Z	31	3	1926	YPM	VZ	YPM ICH 001689
GBIF	Gobiidae	Bollmannia	Bollmannia ocellata Gilbert, 1892	Panamá	NE de Isla del Rey	Panama Bight	Tropical-East-Pacific	Eastern-Tropical-Pacific	8.45413	-78.8564	1926-03-31T01:00Z	31	3	1926	YPM	VZ	YPM ICH 003963
GBIF	Gobiidae	Microgobius	Microgobius erectus Ginsburg, 1938	Panamá	NE de Isla del Rey	Panama Bight	Tropical-East-Pacific	Eastern-Tropical-Pacific	8.45413	-78.8564	1926-03-31T01:00Z	31	3	1926	YPM	VZ	YPM ICH 003952
GBIF	Gobiidae	Bathygobius	Bathygobius ramosus Ginsburg, 1947	Panamá	Punta Chueca, Isla del Rey	Panama Bight	Tropical-East-Pacific	Eastern-Tropical-Pacific	8.46637	-78.8809	1964-07-08T01:00Z	8	7	1964	MCZ	Ich	44041
GBIF	Gobiidae	Bathygobius	Bathygobius ramosus Ginsburg, 1947	Panamá	Punta Chueca, Isla del Rey	Panama Bight	Tropical-East-Pacific	Eastern-Tropical-Pacific	8.46637	-78.8809	1964-07-08T01:00Z	8	7	1964	MCZ	Ich	44043
GBIF	Gobiidae	Bathygobius	Bathygobius ramosus Ginsburg, 1947	Panamá	Punta Chueca, Isla del Rey	Panama Bight	Tropical-East-Pacific	Eastern-Tropical-Pacific	8.46637	-78.8809	1964-07-08T01:00Z	8	7	1964	MCZ	Ich	44042
GBIF	Gobiidae	Bathygobius	Bathygobius ramosus Ginsburg, 1947	Panamá	Punta Chueca, Isla del Rey	Panama Bight	Tropical-East-Pacific	Eastern-Tropical-Pacific	8.46637	-78.8809	1964-07-08T01:00Z	8	7	1964	FishBase	Occurrence	AMNH 23809
GBIF	Gobiidae	Bathygobius	Bathygobius andrei (Sauvage, 1880)	Costa Rica	Rio Claro	Nicoya	Tropical-East-Pacific	Eastern-Tropical-Pacific	8.46651	-83.5885	1986-07-02T02:00Z	2	7	1986	TNHC	Ichthyology	14805
GBIF	Gobiidae	Bathygobius	Bathygobius andrei (Sauvage, 1880)	Costa Rica	Rio Claro	Nicoya	Tropical-East-Pacific	Eastern-Tropical-Pacific	8.46651	-83.5885	1986-07-07T02:00Z	7	7	1986	TNHC	Ichthyology	14802
GBIF	Gobiidae	Ctenogobius	Ctenogobius sagittula (Günther, 1862)	Costa Rica	Rio Claro	Nicoya	Tropical-East-Pacific	Eastern-Tropical-Pacific	8.46651	-83.5885	1986-07-02T02:00Z	2	7	1986	TNHC	Ichthyology	14804
GBIF	Gobiidae	Gobionellus	Gobionellus microdon (Gilbert, 1892)	Costa Rica	Rio Claro, PN Corcovado	Nicoya	Tropical-East-Pacific	Eastern-Tropical-Pacific	8.46651	-83.5885	1986-07-13T02:00Z	13	7	1986	TNHC	Ichthyology	14758
CPUM	Gobiidae	Bathygobius	Bathygobius ramosus Ginsburg, 1947	Panamá	El Palmar (pozas de marea)	Panama Bight	Tropical-East-Pacific	Eastern-Tropical-Pacific	8.46728	-79.9555					Universidad Michoacana de San Nicolás de Hidalgo	Fish Collection of Universidad Michoacana de San Nicolás de Hidalgo	21408
GBIF	Gobiidae	Bollmannia	Bollmannia chlamydes Jordan, 1890	Panamá	N de Isla del Rey	Panama Bight	Tropical-East-Pacific	Eastern-Tropical-Pacific	8.46736	-78.9444	1967-05-06T01:00Z	6	5	1967	UF	Fish	172817
GBIF	Gobiidae	Bollmannia	Bollmannia chlamydes Jordan, 1890	Panamá	N de Isla del Rey	Panama Bight	Tropical-East-Pacific	Eastern-Tropical-Pacific	8.46736	-78.9444	1967-05-06T01:00Z	6	5	1967	UF	Fish	148023
GBIF	Gobiidae	Bollmannia	Bollmannia marginalis Ginsburg, 1939	Panamá	N de Isla del Rey	Panama Bight	Tropical-East-Pacific	Eastern-Tropical-Pacific	8.46736	-78.9444	1967-05-06T01:00Z	6	5	1967	UF	Fish	172815
GBIF	Gobiidae	Bollmannia	Bollmannia ocellata Gilbert, 1892	Panamá	N de Isla del Rey	Panama Bight	Tropical-East-Pacific	Eastern-Tropical-Pacific	8.46736	-78.9444	1967-05-06T01:00Z	6	5	1967	UF	Fish	141427
GBIF	Gobiidae	Microgobius	Microgobius erectus Ginsburg, 1938	Panamá	N de Isla del Rey	Panama Bight	Tropical-East-Pacific	Eastern-Tropical-Pacific	8.46736	-78.9444	1967-05-06T01:00Z	6	5	1967	UF	Fish	223809
GBIF	Gobiidae	Bathygobius	Bathygobius andrei (Sauvage, 1880)	Costa Rica	cerca de la boca de Rio Claro	Nicoya	Tropical-East-Pacific	Eastern-Tropical-Pacific	8.4712	-83.5944	1982-06-28T02:00Z	28	6	1982	TNHC	Ichthyology	11531
GBIF	Gobiidae	Bathygobius	Bathygobius ramosus Ginsburg, 1947	Costa Rica	cerca de la boca de Rio Claro	Nicoya	Tropical-East-Pacific	Eastern-Tropical-Pacific	8.4712	-83.5944	1982-06-28T02:00Z	28	6	1982	TNHC	Ichthyology	11532
GBIF	Gobiidae	Gobiosoma	Gobiosoma seminudum (Günther, 1861)	Costa Rica	cerca de la boca de Rio Claro	Nicoya	Tropical-East-Pacific	Eastern-Tropical-Pacific	8.4712	-83.5944	1982-06-28T02:00Z	28	6	1982	TNHC	Ichthyology	11530
GBIF	Gobiidae	Coryphopterus	Coryphopterus urospilus Ginsburg, 1938	Panamá	Punta Chueca, Isla del Rey	Panama Bight	Tropical-East-Pacific	Eastern-Tropical-Pacific	8.47171	-78.8834	1964-07-08T01:00Z	8	7	1964	MCZ	Ich	47586
GBIF	Gobiidae	Bathygobius	Bathygobius ramosus Ginsburg, 1947	Costa Rica	cerca de Airstrip	Nicoya	Tropical-East-Pacific	Eastern-Tropical-Pacific	8.47338	-83.5938	1982-07-08T02:00Z	8	7	1982	TNHC	Ichthyology	11508
GBIF	Gobiidae	Bathygobius	Bathygobius ramosus Ginsburg, 1947	Costa Rica	cerca de la estación Sirena	Nicoya	Tropical-East-Pacific	Eastern-Tropical-Pacific	8.47396	-83.594	1983-07-24T02:00Z	24	7	1983	TNHC	Ichthyology	15439
GBIF	Gobiidae	Bathygobius	Bathygobius ramosus Ginsburg, 1947	Costa Rica	cerca de la estación Sirena	Nicoya	Tropical-East-Pacific	Eastern-Tropical-Pacific	8.47396	-83.594	1983-07-03T02:00Z	3	7	1983	TNHC	Ichthyology	15325
GBIF	Gobiidae	Bathygobius	Bathygobius ramosus Ginsburg, 1947	Costa Rica	cerca de la estación Sirena	Nicoya	Tropical-East-Pacific	Eastern-Tropical-Pacific	8.47396	-83.594	1983-06-28T02:00Z	28	6	1983	TNHC	Ichthyology	15324
GBIF	Gobiidae	Bathygobius	Bathygobius ramosus Ginsburg, 1947	Costa Rica	cerca de la estación Sirena	Nicoya	Tropical-East-Pacific	Eastern-Tropical-Pacific	8.47396	-83.594	1982-07-09T02:00Z	9	7	1982	TNHC	Ichthyology	11539
GBIF	Gobiidae	Bollmannia	Bollmannia umbrosa Ginsburg, 1939	Costa Rica	boca de Golfo Dulce	Nicoya	Tropical-East-Pacific	Eastern-Tropical-Pacific	8.475	-83.2125	1972-03-21T01:00Z	21	3	1972	LACM	Fish	32575
GBIF	Gobiidae	Bathygobius	Bathygobius andrei (Sauvage, 1880)	Costa Rica	boca de Quebrada Camaronal	Nicoya	Tropical-East-Pacific	Eastern-Tropical-Pacific	8.47859	-83.5988	1982-07-17T02:00Z	17	7	1982	TNHC	Ichthyology	11517
GBIF	Gobiidae	Ctenogobius	Ctenogobius sagittula (Günther, 1862)	Costa Rica	boca de Quebrada Camaronal	Nicoya	Tropical-East-Pacific	Eastern-Tropical-Pacific	8.47859	-83.5988	1982-07-17T02:00Z	17	7	1982	TNHC	Ichthyology	11518
GBIF	Gobiidae	Bathygobius	Bathygobius andrei (Sauvage, 1880)	Costa Rica	Quebrada Camaronal	Nicoya	Tropical-East-Pacific	Eastern-Tropical-Pacific	8.47985	-83.597	1983-07-05T02:00Z	5	7	1983	TNHC	Ichthyology	15370
GBIF	Gobiidae	Ctenogobius	Ctenogobius sagittula (Günther, 1862)	Costa Rica	Quebrada Camaronal	Nicoya	Tropical-East-Pacific	Eastern-Tropical-Pacific	8.47985	-83.597	1983-07-02T02:00Z	2	7	1983	TNHC	Ichthyology	15366
GBIF	Gobiidae	Gobionellus	Gobionellus microdon (Gilbert, 1892)	Costa Rica	Quebrada Camaronal, Sirena	Nicoya	Tropical-East-Pacific	Eastern-Tropical-Pacific	8.47985	-83.597	1983-07-02T02:00Z	2	7	1983	TNHC	Ichthyology	15368
GBIF	Gobiidae	Bathygobius	Bathygobius ramosus Ginsburg, 1947	Panamá	Isla del Rey	Panama Bight	Tropical-East-Pacific	Eastern-Tropical-Pacific	8.48035	-78.8963	1964-09-27T01:00Z	27	9	1964	MCZ	Ich	44054
GBIF	Gobiidae	Bathygobius	Bathygobius ramosus Ginsburg, 1947	Panamá	Isla del Rey	Panama Bight	Tropical-East-Pacific	Eastern-Tropical-Pacific	8.48035	-78.8963	1968-01-08T01:00Z	8	1	1968	FishBase	Occurrence	GCRL 3399
GBIF	Gobiidae	Bollmannia	Bollmannia ocellata Gilbert, 1892	Panamá	Isla del Rey	Panama Bight	Tropical-East-Pacific	Eastern-Tropical-Pacific	8.48035	-78.8963	1967-03-20T01:00Z	20	3	1967	USNM	Fishes	342699
GBIF	Gobiidae	Gobiosoma	Gobiosoma nudum (Meek & Hildebrand, 1928)	Panamá	Isla del Rey	Panama Bight	Tropical-East-Pacific	Eastern-Tropical-Pacific	8.48035	-78.8963	1968-01-08T01:00Z	8	1	1968	FishBase	Occurrence	GCRL 3404
GBIF	Gobiidae	Microgobius	Microgobius brevispinis Ginsburg, 1939	Panamá	Isla del Rey	Panama Bight	Tropical-East-Pacific	Eastern-Tropical-Pacific	8.48035	-78.8963	1968-01-08T01:00Z	8	1	1968	FishBase	Occurrence	GCRL 4033
GBIF	Gobiidae	Microgobius	Microgobius emblematicus (Jordan & Gilbert, 1882)	Panamá	Isla del Rey	Panama Bight	Tropical-East-Pacific	Eastern-Tropical-Pacific	8.48035	-78.8963	1990-05-04T02:00Z	4	5	1990	USNM	Fishes	322731
GBIF	Gobiidae	Microgobius	Microgobius emblematicus (Jordan & Gilbert, 1882)	Panamá	Isla del Rey	Panama Bight	Tropical-East-Pacific	Eastern-Tropical-Pacific	8.48035	-78.8963	1916-01-27T01:00Z	27	1	1916	ZMUC	Fisk	17162
UCR	Gobiidae	Bathygobius	Bathygobius andrei (Sauvage, 1880)	Costa Rica	Rio Claro	Nicoya	Tropical-East-Pacific	Eastern-Tropical-Pacific	8.48111	-83.5973					n/d	n/d	UCR 841-2
GBIF	Gobiidae	Gymneleotris	Gymneleotris seminuda (Günther, 1864)	Panamá	Isla Guarume	Panama Bight	Tropical-East-Pacific	Eastern-Tropical-Pacific	8.48487	-78.9386	1966-11-30T01:00Z	30	11	1966	FishBase	Occurrence	GCRL 1984
GBIF	Gobiidae	Gobionellus	Gobionellus liolepis (Meek & Hildebrand, 1928)	Panamá	N de Isla del Rey	Panama Bight	Tropical-East-Pacific	Eastern-Tropical-Pacific	8.48558	-78.8953	1967-05-06T01:00Z	6	5	1967	UF	Fish	226249
GBIF	Gobiidae	Ctenogobius	Ctenogobius sagittula (Günther, 1862)	Panamá	Playa San Carlos	Panama Bight	Tropical-East-Pacific	Eastern-Tropical-Pacific	8.48588	-79.9475	1961-02-23T01:00Z	23	2	1961	MCZ	Ich	46482
GBIF	Gobiidae	Coryphopterus	Coryphopterus urospilus Ginsburg, 1938	Panamá	Isla Vivero, N Isla Rey	Panama Bight	Tropical-East-Pacific	Eastern-Tropical-Pacific	8.48885	-78.9993	1967-03-24T01:00Z	24	3	1967	SIO	Marine Vertebrates	SIO 67-36
GBIF	Gobiidae	Coryphopterus	Coryphopterus urospilus Ginsburg, 1938	Panamá	Isla Vivero, N Isla Rey	Panama Bight	Tropical-East-Pacific	Eastern-Tropical-Pacific	8.48885	-78.9993	1967-03-24T01:00Z	24	3	1967	SIO	Marine Vertebrates	SIO 67-35
GBIF	Gobiidae	Bathygobius	Bathygobius andrei (Sauvage, 1880)	Costa Rica	Estuario en Rio Sirena	Nicoya	Tropical-East-Pacific	Eastern-Tropical-Pacific	8.49203	-83.6079	1986-07-01T02:00Z	1	7	1986	TNHC	Ichthyology	14766
GBIF	Gobiidae	Bathygobius	Bathygobius andrei (Sauvage, 1880)	Costa Rica	Estuario en Rio Sirena	Nicoya	Tropical-East-Pacific	Eastern-Tropical-Pacific	8.49203	-83.6079	1986-07-07T02:00Z	7	7	1986	TNHC	Ichthyology	14822
GBIF	Gobiidae	Bollmannia	Bollmannia ocellata Gilbert, 1892	Panamá	N de Isla del Rey	Panama Bight	Tropical-East-Pacific	Eastern-Tropical-Pacific	8.49444	-78.875					FishBase	Occurrence	FB 2742886
GBIF	Gobiidae	Bathygobius	Bathygobius ramosus Ginsburg, 1947	Panamá	San Miguel	Panama Bight	Tropical-East-Pacific	Eastern-Tropical-Pacific	8.50833	-79.0083					MCZ	Ich	148126
GBIF	Gobiidae	Parrella	Parrella lucretiae (Eigenmann & Eigenmann, 1888)	Panamá	San Miguel	Panama Bight	Tropical-East-Pacific	Eastern-Tropical-Pacific	8.50833	-79.0083					MCZ	Ich	3957
GBIF	Gobiidae	Bathygobius	Bathygobius ramosus Ginsburg, 1947	Panamá	Isla Membrillito	Panama Bight	Tropical-East-Pacific	Eastern-Tropical-Pacific	8.53051	-79.0062	1964-07-08T01:00Z	8	7	1964	MCZ	Ich	44044
GBIF	Gobiidae	Evermannia	Evermannia panamensis Gilbert & Starks, 1904	Costa Rica	Puerto Jimenez	Nicoya	Tropical-East-Pacific	Eastern-Tropical-Pacific	8.54099	-83.3009	1972-03-20T01:00Z	20	3	1972	LACM	Fish	32572
UCR	Gobiidae	Evermannia	Evermannia panamensis Gilbert & Starks, 1904	Costa Rica	Puerto Jiménez	Nicoya	Tropical-East-Pacific	Eastern-Tropical-Pacific	8.54302	-83.2945					n/d	n/d	UCR 31-4
UCR	Gobiidae	Evermannia	Evermannia panamensis Gilbert & Starks, 1904	Costa Rica	Puerto Jiménez	Nicoya	Tropical-East-Pacific	Eastern-Tropical-Pacific	8.54302	-83.2945					n/d	n/d	UCR 699-1
UCR	Gobiidae	Evermannia	Evermannia panamensis Gilbert & Starks, 1904	Costa Rica	Puerto Jiménez	Nicoya	Tropical-East-Pacific	Eastern-Tropical-Pacific	8.54302	-83.2945					n/d	n/d	UCR 699-1
UCR	Gobiidae	Bollmannia	Bollmannia chlamydes Jordan, 1890	Panamá	Long SE-NW transect	Panama Bight	Tropical-East-Pacific	Eastern-Tropical-Pacific	8.54583	-79.3301					n/d	n/d	UCR 2568.001
UCR	Gobiidae	Bollmannia	Bollmannia marginalis Ginsburg, 1939	Panamá	Long SE-NW transect	Panama Bight	Tropical-East-Pacific	Eastern-Tropical-Pacific	8.54583	-79.3301					n/d	n/d	UCR 2561.6
UCR	Gobiidae	Bollmannia	Bollmannia marginalis Ginsburg, 1939	Panamá	Long SE-NW transect	Panama Bight	Tropical-East-Pacific	Eastern-Tropical-Pacific	8.54583	-79.3301					n/d	n/d	UCR 2565-8
UCR	Gobiidae	Bollmannia	Bollmannia ocellata Gilbert, 1892	Panamá	Long SE-NW transect	Panama Bight	Tropical-East-Pacific	Eastern-Tropical-Pacific	8.54583	-79.3301					n/d	n/d	UCR 2371.006
UCR	Gobiidae	Bollmannia	Bollmannia ocellata Gilbert, 1892	Panamá	Long SE-NW transect	Panama Bight	Tropical-East-Pacific	Eastern-Tropical-Pacific	8.54583	-79.3301					n/d	n/d	UCR 2565.015
GBIF	Gobiidae	Bathygobius	Bathygobius ramosus Ginsburg, 1947	Costa Rica	Playa Zancudo	Nicoya	Tropical-East-Pacific	Eastern-Tropical-Pacific	8.54742	-83.15	2011-02-16T01:00Z	16	2	2011	LSUMZ	Fishes	14583
GBIF	Gobiidae	Bollmannia	Bollmannia chlamydes Jordan, 1890	Panamá	S de Panamá	Panama Bight	Tropical-East-Pacific	Eastern-Tropical-Pacific	8.55333	-79.59	1967-05-01T01:00Z	1	5	1967	UF	Fish	172791
GBIF	Gobiidae	Bathygobius	Bathygobius ramosus Ginsburg, 1947	Costa Rica	Playa Llorona	Nicoya	Tropical-East-Pacific	Eastern-Tropical-Pacific	8.55413	-83.6792					KU	KUI	22743
UCR	Gobiidae	Bollmannia	Bollmannia umbrosa Ginsburg, 1939	Costa Rica	afuera de la boca de Río Coto	Nicoya	Tropical-East-Pacific	Eastern-Tropical-Pacific	8.56	-83.1866					n/d	n/d	UCR 1705.012
UCR	Gobiidae	Bollmannia	Bollmannia umbrosa Ginsburg, 1939	Costa Rica	afuera de la boca de Río Coto	Nicoya	Tropical-East-Pacific	Eastern-Tropical-Pacific	8.56	-83.1866					n/d	n/d	UCR 2326.002
GBIF	Gobiidae	Bathygobius	Bathygobius lineatus (Jenyns, 1841)	Costa Rica	Golfo Dulce	Nicoya	Tropical-East-Pacific	Eastern-Tropical-Pacific	8.57451	-83.2674	1938-03-07T01:00Z	7	3	1938	CAS	ICH	42776
GBIF	Gobiidae	Ctenogobius	Ctenogobius sagittula (Günther, 1862)	Costa Rica	Golfo Dulce	Nicoya	Tropical-East-Pacific	Eastern-Tropical-Pacific	8.57451	-83.2674	1938-03-09T01:00Z	9	3	1938	CAS	SU (ICH)	53033
GBIF	Gobiidae	Ctenogobius	Ctenogobius sagittula (Günther, 1862)	Costa Rica	Golfo Dulce	Nicoya	Tropical-East-Pacific	Eastern-Tropical-Pacific	8.57451	-83.2674	1938-03-06T01:00Z	6	3	1938	CAS	SU (ICH)	46821
GBIF	Gobiidae	Evorthodus	Evorthodus minutus Meek & Hildebrand, 1928	Costa Rica	Golfo Dulce	Nicoya	Tropical-East-Pacific	Eastern-Tropical-Pacific	8.57451	-83.2674	1938-03-06T01:00Z	6	3	1938	CAS	SU (ICH)	53129
GBIF	Gobiidae	Microgobius	Microgobius emblematicus (Jordan & Gilbert, 1882)	Costa Rica	Golfo Dulce	Nicoya	Tropical-East-Pacific	Eastern-Tropical-Pacific	8.57451	-83.2674	1938-03-09T01:00Z	9	3	1938	CAS	SU (ICH)	61732
GBIF	Gobiidae	Coryphopterus	Coryphopterus urospilus Ginsburg, 1938	Panamá	Panama, Perlas Islands; Isla Chapera	Panama Bight	Tropical-East-Pacific	Eastern-Tropical-Pacific	8.59085	-79.0362	1967-04-05T01:00Z	5	4	1967	MCZ	Ich	44182
GBIF	Gobiidae	Coryphopterus	Coryphopterus urospilus Ginsburg, 1938	Panamá	Isla Chapera, N Isla del Rey	Panama Bight	Tropical-East-Pacific	Eastern-Tropical-Pacific	8.59212	-79.0367	1967-04-05T01:00Z	5	4	1967	MCZ	Ich	44184
GBIF	Gobiidae	Elacatinus	Elacatinus puncticulatus (Ginsburg, 1938)	Panamá	Isla Contadora	Panama Bight	Tropical-East-Pacific	Eastern-Tropical-Pacific	8.62	-79.03	1990-05-07T02:00Z	7	5	1990	USNM	Fishes	322692
GBIF	Gobiidae	Elacatinus	Elacatinus puncticulatus (Ginsburg, 1938)	Panamá	Isla Saboga	Panama Bight	Tropical-East-Pacific	Eastern-Tropical-Pacific	8.62192	-79.0714	1964-09-25T01:00Z	25	9	1964	MCZ	Ich	44187
GBIF	Gobiidae	Bathygobius	Bathygobius ramosus Ginsburg, 1947	Panamá	Saboga	Panama Bight	Tropical-East-Pacific	Eastern-Tropical-Pacific	8.62805	-79.0581	1933-06-27T01:00Z	27	6	1933	CAS	SU (ICH)	57074
GBIF	Gobiidae	Bathygobius	Bathygobius ramosus Ginsburg, 1947	Panamá	Saboga	Panama Bight	Tropical-East-Pacific	Eastern-Tropical-Pacific	8.62805	-79.0581	1933-06-27T01:00Z	27	6	1933	CAS	SU (ICH)	57073
GBIF	Gobiidae	Bathygobius	Bathygobius ramosus Ginsburg, 1947	Panamá	Saboga	Panama Bight	Tropical-East-Pacific	Eastern-Tropical-Pacific	8.62805	-79.0581	1964-07-09T01:00Z	9	7	1964	MCZ	Ich	44045
GBIF	Gobiidae	Bathygobius	Bathygobius ramosus Ginsburg, 1947	Panamá	Saboga	Panama Bight	Tropical-East-Pacific	Eastern-Tropical-Pacific	8.62805	-79.0581	1964-07-07T01:00Z	7	7	1964	MCZ	Ich	44038
GBIF	Gobiidae	Bathygobius	Bathygobius ramosus Ginsburg, 1947	Panamá	Saboga	Panama Bight	Tropical-East-Pacific	Eastern-Tropical-Pacific	8.62805	-79.0581	1937-03-17T01:00Z	17	3	1937	USNM	Fishes	133627
GBIF	Gobiidae	Elacatinus	Elacatinus puncticulatus (Ginsburg, 1938)	Panamá	Isla Saboga	Panama Bight	Tropical-East-Pacific	Eastern-Tropical-Pacific	8.62897	-79.054	1967-04-04T01:00Z	4	4	1967	MCZ	Ich	44188
GBIF	Gobiidae	Bathygobius	Bathygobius ramosus Ginsburg, 1947	Panamá	Isla Contadora	Panama Bight	Tropical-East-Pacific	Eastern-Tropical-Pacific	8.63254	-79.0281	1964-07-07T01:00Z	7	7	1964	MCZ	Ich	44039
GBIF	Gobiidae	Bathygobius	Bathygobius ramosus Ginsburg, 1947	Panamá	Isla Contadora	Panama Bight	Tropical-East-Pacific	Eastern-Tropical-Pacific	8.63254	-79.0281	1964-07-07T01:00Z	7	7	1964	FishBase	Occurrence	AMNH 23807
GBIF	Gobiidae	Ctenogobius	Ctenogobius manglicola (Jordan & Starks, 1895)	Costa Rica	Golfito	Nicoya	Tropical-East-Pacific	Eastern-Tropical-Pacific	8.63696	-83.1672	1938-03-05T01:00Z	5	3	1938	CAS	SU (ICH)	60104
GBIF	Gobiidae	Ctenogobius	Ctenogobius sagittula (Günther, 1862)	Costa Rica	Golfito	Nicoya	Tropical-East-Pacific	Eastern-Tropical-Pacific	8.63696	-83.1672	1938-03-05T01:00Z	5	3	1938	CAS	SU (ICH)	69120
GBIF	Gobiidae	Microgobius	Microgobius emblematicus (Jordan & Gilbert, 1882)	Costa Rica	Golfito	Nicoya	Tropical-East-Pacific	Eastern-Tropical-Pacific	8.63696	-83.1672	1938-03-06T01:00Z	6	3	1938	CAS	SU (ICH)	61733
GBIF	Gobiidae	Bollmannia	Bollmannia marginalis Ginsburg, 1939	Costa Rica	Golfito	Nicoya	Tropical-East-Pacific	Eastern-Tropical-Pacific	8.6375	-83.1736	1938-03-09T01:00Z	9	3	1938	CAS	SU (ICH)	61737
GBIF	Gobiidae	Bathygobius	Bathygobius ramosus Ginsburg, 1947	Panamá	Islas N de Saboga	Panama Bight	Tropical-East-Pacific	Eastern-Tropical-Pacific	8.63966	-79.0581					CAS	SU (ICH)	59555
GBIF	Gobiidae	Bathygobius	Bathygobius andrei (Sauvage, 1880)	Panamá	Bahía Chame	Panama Bight	Tropical-East-Pacific	Eastern-Tropical-Pacific	8.64266	-79.7756	1912-02-14T01:00Z	14	2	1912	USNM	Fishes	81806
GBIF	Gobiidae	Bathygobius	Bathygobius andrei (Sauvage, 1880)	Panamá	Bahía Chame	Panama Bight	Tropical-East-Pacific	Eastern-Tropical-Pacific	8.64266	-79.7756	1912-02-14T01:00Z	14	2	1912	USNM	Fishes	81805
GBIF	Gobiidae	Bathygobius	Bathygobius andrei (Sauvage, 1880)	Panamá	Bahía Chame	Panama Bight	Tropical-East-Pacific	Eastern-Tropical-Pacific	8.64266	-79.7756					USNM	Fishes	119894
GBIF	Gobiidae	Bathygobius	Bathygobius andrei (Sauvage, 1880)	Panamá	Bahía Chame	Panama Bight	Tropical-East-Pacific	Eastern-Tropical-Pacific	8.64266	-79.7756					USNM	Fishes	82207
GBIF	Gobiidae	Bathygobius	Bathygobius andrei (Sauvage, 1880)	Panamá	Bahía Chame	Panama Bight	Tropical-East-Pacific	Eastern-Tropical-Pacific	8.64266	-79.7756	1912-08-01T01:00Z		8	1912	USNM	Fishes	81934
GBIF	Gobiidae	Bathygobius	Bathygobius andrei (Sauvage, 1880)	Panamá	Bahía Chame	Panama Bight	Tropical-East-Pacific	Eastern-Tropical-Pacific	8.64266	-79.7756	1912-08-01T01:00Z		8	1912	USNM	Fishes	81933
GBIF	Gobiidae	Ctenogobius	Ctenogobius sagittula (Günther, 1862)	Panamá	Bahía Chame	Panama Bight	Tropical-East-Pacific	Eastern-Tropical-Pacific	8.64266	-79.7756	1912-02-14T01:00Z	14	2	1912	USNM	Fishes	81821
GBIF	Gobiidae	Ctenogobius	Ctenogobius sagittula (Günther, 1862)	Panamá	Bahía Chame	Panama Bight	Tropical-East-Pacific	Eastern-Tropical-Pacific	8.64266	-79.7756	1913-07-26T01:00Z	26	7	1913	USNM	Fishes	81961
GBIF	Gobiidae	Gobiosoma	Gobiosoma seminudum (Günther, 1861)	Panamá	Bahía Chame	Panama Bight	Tropical-East-Pacific	Eastern-Tropical-Pacific	8.64266	-79.7756					USNM	Fishes	82082
GBIF	Gobiidae	Gobiosoma	Gobiosoma seminudum (Günther, 1861)	Panamá	Bahía Chame	Panama Bight	Tropical-East-Pacific	Eastern-Tropical-Pacific	8.64266	-79.7756					USNM	Fishes	81959
CPUM	Gobiidae	Bathygobius	Bathygobius andrei (Sauvage, 1880)	Costa Rica	Estuario cerca de Golfito	Nicoya	Tropical-East-Pacific	Eastern-Tropical-Pacific	8.64444	-83.1762					Universidad Michoacana de San Nicolás de Hidalgo	Fish Collection of Universidad Michoacana de San Nicolás de Hidalgo	2622001
UCR	Gobiidae	Evorthodus	Evorthodus minutus Meek & Hildebrand, 1928	Costa Rica	Estuario cerca de Golfito	Nicoya	Tropical-East-Pacific	Eastern-Tropical-Pacific	8.64444	-83.1762					n/d	n/d	UCR 889-4
GBIF	Gobiidae	Bathygobius	Bathygobius ramosus Ginsburg, 1947	Panamá	N de Isla Saboga	Panama Bight	Tropical-East-Pacific	Eastern-Tropical-Pacific	8.6495	-79.061	1933-07-27T01:00Z	27	7	1933	CAS	SU (ICH)	59557
GBIF	Gobiidae	Bathygobius	Bathygobius ramosus Ginsburg, 1947	Panamá	Isla Bartolomé	Panama Bight	Tropical-East-Pacific	Eastern-Tropical-Pacific	8.65	-79.0333	1978-01-12T01:00Z	12	1	1978	FishBase	Occurrence	AMNH 73342
GBIF	Gobiidae	Elacatinus	Elacatinus puncticulatus (Ginsburg, 1938)	Panamá	San Bartolomé	Panama Bight	Tropical-East-Pacific	Eastern-Tropical-Pacific	8.65	-79.0333	1978-01-11T01:00Z	11	1	1978	FishBase	Occurrence	AMNH 73435
GBIF	Gobiidae	Elacatinus	Elacatinus puncticulatus (Ginsburg, 1938)	Panamá	San Bartolomé	Panama Bight	Tropical-East-Pacific	Eastern-Tropical-Pacific	8.65	-79.0333	1978-01-12T01:00Z	12	1	1978	FishBase	Occurrence	AMNH 73449
GBIF	Gobiidae	Coryphopterus	Coryphopterus urospilus Ginsburg, 1938	Panamá	Isla Bartolomé	Panama Bight	Tropical-East-Pacific	Eastern-Tropical-Pacific	8.65025	-79.0342	1978-01-11T01:00Z	11	1	1978	FishBase	Occurrence	AMNH 73434
GBIF	Gobiidae	Coryphopterus	Coryphopterus urospilus Ginsburg, 1938	Panamá	Isla Bartolomé	Panama Bight	Tropical-East-Pacific	Eastern-Tropical-Pacific	8.65025	-79.0342	1978-01-12T01:00Z	12	1	1978	FishBase	Occurrence	AMNH 73450
GBIF	Gobiidae	Ctenogobius	Ctenogobius manglicola (Jordan & Starks, 1895)	Panamá	Punta Chame	Panama Bight	Tropical-East-Pacific	Eastern-Tropical-Pacific	8.65382	-79.7057					USNM	Fishes	123252
GBIF	Gobiidae	Bathygobius	Bathygobius ramosus Ginsburg, 1947	Panamá	E de Isla Bartolomé	Panama Bight	Tropical-East-Pacific	Eastern-Tropical-Pacific	8.65833	-79.0417	1967-04-05T01:00Z	5	4	1967	MCZ	Ich	45708
GBIF	Gobiidae	Coryphopterus	Coryphopterus urospilus Ginsburg, 1938	Panamá	Isla Pacheca, lado del muelle	Panama Bight	Tropical-East-Pacific	Eastern-Tropical-Pacific	8.66667	-79.05	1967-03-30T01:00Z	30	3	1967	SIO	Marine Vertebrates	SIO 67-40
GBIF	Gobiidae	Elacatinus	Elacatinus puncticulatus (Ginsburg, 1938)	Panamá	Isla Pacheca	Panama Bight	Tropical-East-Pacific	Eastern-Tropical-Pacific	8.66667	-79.05	1967-03-30T01:00Z	30	3	1967	SIO	Marine Vertebrates	SIO 67-40
GBIF	Gobiidae	Tigrigobius	Tigrigobius inornatus Bussing, 1990	Panamá	Isla Pacheca	Panama Bight	Tropical-East-Pacific	Eastern-Tropical-Pacific	8.66667	-79.05	1971-07-04T01:00Z	4	7	1971	SIO	Marine Vertebrates	SIO 71-248
GBIF	Gobiidae	Tigrigobius	Tigrigobius inornatus Bussing, 1990	Panamá	Isla Pacheca	Panama Bight	Tropical-East-Pacific	Eastern-Tropical-Pacific	8.66667	-79.05	1967-03-30T01:00Z	30	3	1967	SIO	Marine Vertebrates	SIO 67-40
GBIF	Gobiidae	Bathygobius	Bathygobius ramosus Ginsburg, 1947	Panamá	Isla Pacheca	Panama Bight	Tropical-East-Pacific	Eastern-Tropical-Pacific	8.6672	-79.0514					CAS	SU (ICH)	57075
GBIF	Gobiidae	Bathygobius	Bathygobius ramosus Ginsburg, 1947	Panamá	Isla Pacheca	Panama Bight	Tropical-East-Pacific	Eastern-Tropical-Pacific	8.6672	-79.0514	1933-07-04T01:00Z	4	7	1933	CAS	SU (ICH)	59556
GBIF	Gobiidae	Bathygobius	Bathygobius ramosus Ginsburg, 1947	Panamá	Isla Pacheca	Panama Bight	Tropical-East-Pacific	Eastern-Tropical-Pacific	8.6672	-79.0514	1933-06-30T01:00Z	30	6	1933	CAS	SU (ICH)	46856
GBIF	Gobiidae	Coryphopterus	Coryphopterus urospilus Ginsburg, 1938	Panamá	Isla Pacheca, NE	Panama Bight	Tropical-East-Pacific	Eastern-Tropical-Pacific	8.66754	-79.0588	1976-02-23T01:00Z	23	2	1976	CAS	ICH	35584
GBIF	Gobiidae	Elacatinus	Elacatinus puncticulatus (Ginsburg, 1938)	Panamá	Isla Pacheca	Panama Bight	Tropical-East-Pacific	Eastern-Tropical-Pacific	8.66792	-79.0592	1976-02-23T01:00Z	23	2	1976	CAS	ICH	35583
GBIF	Gobiidae	Bathygobius	Bathygobius ramosus Ginsburg, 1947	Panamá	Isla Pachequilla	Panama Bight	Tropical-East-Pacific	Eastern-Tropical-Pacific	8.67285	-79.0625	1964-07-06T01:00Z	6	7	1964	MCZ	Ich	44037
UCR	Gobiidae	Bathygobius	Bathygobius andrei (Sauvage, 1880)	Costa Rica	Playa Cativo	Nicoya	Tropical-East-Pacific	Eastern-Tropical-Pacific	8.67361	-83.3082					n/d	n/d	UCR 32-1
UCR	Gobiidae	Bathygobius	Bathygobius andrei (Sauvage, 1880)	Costa Rica	Playa Cativo	Nicoya	Tropical-East-Pacific	Eastern-Tropical-Pacific	8.67361	-83.3082					n/d	n/d	UCR 1312-3
UCR	Gobiidae	Bathygobius	Bathygobius andrei (Sauvage, 1880)	Costa Rica	cerca de Río Rincón	Nicoya	Tropical-East-Pacific	Eastern-Tropical-Pacific	8.68669	-83.4826					n/d	n/d	UCR 1268-9
UCR	Gobiidae	Gobionellus	Gobionellus microdon (Gilbert, 1892)	Costa Rica	cerca de Río Rincón	Nicoya	Tropical-East-Pacific	Eastern-Tropical-Pacific	8.68669	-83.4826					n/d	n/d	UCR 935-11
UCR	Gobiidae	Gobionellus	Gobionellus microdon (Gilbert, 1892)	Costa Rica	cerca de Río Rincón	Nicoya	Tropical-East-Pacific	Eastern-Tropical-Pacific	8.68669	-83.4826					n/d	n/d	UCR 598-17
UCR	Gobiidae	Lophogobius	Lophogobius cristulatus Ginsburg, 1939	Costa Rica	cerca de Río Rincón	Nicoya	Tropical-East-Pacific	Eastern-Tropical-Pacific	8.68669	-83.4826					n/d	n/d	UCR 32-3
GBIF	Gobiidae	Bathygobius	Bathygobius andrei (Sauvage, 1880)	Panamá	Isla Guarume	Panama Bight	Tropical-East-Pacific	Eastern-Tropical-Pacific	8.6875	-79.7542	1966-11-30T01:00Z	30	11	1966	FishBase	Occurrence	GCRL 2013
GBIF	Gobiidae	Bathygobius	Bathygobius ramosus Ginsburg, 1947	Panamá	Isla Guarume	Panama Bight	Tropical-East-Pacific	Eastern-Tropical-Pacific	8.6875	-79.7519	1966-11-30T01:00Z	30	11	1966	FishBase	Occurrence	GCRL 2012
GBIF	Gobiidae	Gobiosoma	Gobiosoma paradoxum (Günther, 1861)	Panamá	Isla Guarume	Panama Bight	Tropical-East-Pacific	Eastern-Tropical-Pacific	8.6875	-79.7519	1966-11-30T01:00Z	30	11	1966	FishBase	Occurrence	GCRL 2020
GBIF	Gobiidae	Microgobius	Microgobius emblematicus (Jordan & Gilbert, 1882)	Panamá	Isla Guarume	Panama Bight	Tropical-East-Pacific	Eastern-Tropical-Pacific	8.6875	-79.7519	1966-11-30T01:00Z	30	11	1966	FishBase	Occurrence	GCRL 1979
UCR	Gobiidae	Ctenogobius	Ctenogobius sagittula (Günther, 1862)	Costa Rica	Pozas de marea Río Rincón	Nicoya	Tropical-East-Pacific	Eastern-Tropical-Pacific	8.68902	-83.4762					n/d	n/d	UCR 1529.10
UCR	Gobiidae	Ctenogobius	Ctenogobius sagittula (Günther, 1862)	Costa Rica	Pozas de marea Río Rincón	Nicoya	Tropical-East-Pacific	Eastern-Tropical-Pacific	8.68902	-83.4762					n/d	n/d	UCR 177.2
UCR	Gobiidae	Ctenogobius	Ctenogobius sagittula (Günther, 1862)	Costa Rica	Pozas de marea Río Rincón	Nicoya	Tropical-East-Pacific	Eastern-Tropical-Pacific	8.68902	-83.4762					n/d	n/d	UCR 1550-1
UCR	Gobiidae	Evorthodus	Evorthodus minutus Meek & Hildebrand, 1928	Costa Rica	Pozas de marea Río Rincón	Nicoya	Tropical-East-Pacific	Eastern-Tropical-Pacific	8.68902	-83.4762					n/d	n/d	UCR 1492-5
UCR	Gobiidae	Gobionellus	Gobionellus microdon (Gilbert, 1892)	Costa Rica	Pozas de marea Río Rincón	Nicoya	Tropical-East-Pacific	Eastern-Tropical-Pacific	8.68902	-83.4762					n/d	n/d	UCR 116-8
UCR	Gobiidae	Bathygobius	Bathygobius andrei (Sauvage, 1880)	Costa Rica	Pozas de marea Río Rincón	Nicoya	Tropical-East-Pacific	Eastern-Tropical-Pacific	8.69313	-83.4721					n/d	n/d	UCR 2678.006
UCR	Gobiidae	Bathygobius	Bathygobius andrei (Sauvage, 1880)	Costa Rica	Pozas de marea Río Rincón	Nicoya	Tropical-East-Pacific	Eastern-Tropical-Pacific	8.69313	-83.4721					n/d	n/d	UCR 170-11
GBIF	Gobiidae	Gobulus	Gobulus crescentalis (Gilbert, 1892)	Costa Rica	Rincón de Osa	Nicoya	Tropical-East-Pacific	Eastern-Tropical-Pacific	8.69464	-83.4822	1972-03-21T01:00Z	21	3	1972	LACM	Fish	32574
UCR	Gobiidae	Evorthodus	Evorthodus minutus Meek & Hildebrand, 1928	Costa Rica	Mangroves near Rincón	Nicoya	Tropical-East-Pacific	Eastern-Tropical-Pacific	8.69845	-83.4751					n/d	n/d	UCR 1380-13
CPUM	Gobiidae	Coryphopterus	Coryphopterus urospilus Ginsburg, 1938	Costa Rica	Isla del Caño	Nicoya	Tropical-East-Pacific	Eastern-Tropical-Pacific	8.69849	-83.88					Universidad Michoacana de San Nicolás de Hidalgo	Fish Collection of Universidad Michoacana de San Nicolás de Hidalgo	21528
CPUM	Gobiidae	Coryphopterus	Coryphopterus urospilus Ginsburg, 1938	Costa Rica	Isla del Caño	Nicoya	Tropical-East-Pacific	Eastern-Tropical-Pacific	8.69849	-83.88					Universidad Michoacana de San Nicolás de Hidalgo	Fish Collection of Universidad Michoacana de San Nicolás de Hidalgo	43131
CPUM	Gobiidae	Coryphopterus	Coryphopterus urospilus Ginsburg, 1938	Costa Rica	Isla del Caño	Nicoya	Tropical-East-Pacific	Eastern-Tropical-Pacific	8.69849	-83.88					Universidad Michoacana de San Nicolás de Hidalgo	Fish Collection of Universidad Michoacana de San Nicolás de Hidalgo	43132
CPUM	Gobiidae	Coryphopterus	Coryphopterus urospilus Ginsburg, 1938	Costa Rica	Isla del Caño	Nicoya	Tropical-East-Pacific	Eastern-Tropical-Pacific	8.69849	-83.88					Universidad Michoacana de San Nicolás de Hidalgo	Fish Collection of Universidad Michoacana de San Nicolás de Hidalgo	43134
CPUM	Gobiidae	Coryphopterus	Coryphopterus urospilus Ginsburg, 1938	Costa Rica	Isla del Caño	Nicoya	Tropical-East-Pacific	Eastern-Tropical-Pacific	8.69849	-83.88					Universidad Michoacana de San Nicolás de Hidalgo	Fish Collection of Universidad Michoacana de San Nicolás de Hidalgo	43136
CPUM	Gobiidae	Coryphopterus	Coryphopterus urospilus Ginsburg, 1938	Costa Rica	Isla del Caño	Nicoya	Tropical-East-Pacific	Eastern-Tropical-Pacific	8.69849	-83.88					Universidad Michoacana de San Nicolás de Hidalgo	Fish Collection of Universidad Michoacana de San Nicolás de Hidalgo	43133
CPUM	Gobiidae	Bathygobius	Bathygobius ramosus Ginsburg, 1947	Costa Rica	Pozas de marea, Isla del Caño	Nicoya	Tropical-East-Pacific	Eastern-Tropical-Pacific	8.70066	-83.8817					Universidad Michoacana de San Nicolás de Hidalgo	Fish Collection of Universidad Michoacana de San Nicolás de Hidalgo	40102
CPUM	Gobiidae	Bathygobius	Bathygobius ramosus Ginsburg, 1947	Costa Rica	Pozas de marea, Isla del Caño	Nicoya	Tropical-East-Pacific	Eastern-Tropical-Pacific	8.70066	-83.8817					Universidad Michoacana de San Nicolás de Hidalgo	Fish Collection of Universidad Michoacana de San Nicolás de Hidalgo	40169
CPUM	Gobiidae	Bathygobius	Bathygobius ramosus Ginsburg, 1947	Costa Rica	Pozas de marea, Isla del Caño	Nicoya	Tropical-East-Pacific	Eastern-Tropical-Pacific	8.70066	-83.8817					Universidad Michoacana de San Nicolás de Hidalgo	Fish Collection of Universidad Michoacana de San Nicolás de Hidalgo	40170
CPUM	Gobiidae	Bathygobius	Bathygobius ramosus Ginsburg, 1947	Costa Rica	Pozas de marea, Isla del Caño	Nicoya	Tropical-East-Pacific	Eastern-Tropical-Pacific	8.70066	-83.8817					Universidad Michoacana de San Nicolás de Hidalgo	Fish Collection of Universidad Michoacana de San Nicolás de Hidalgo	40173
CPUM	Gobiidae	Bathygobius	Bathygobius ramosus Ginsburg, 1947	Costa Rica	Pozas de marea, Isla del Caño	Nicoya	Tropical-East-Pacific	Eastern-Tropical-Pacific	8.70066	-83.8817					Universidad Michoacana de San Nicolás de Hidalgo	Fish Collection of Universidad Michoacana de San Nicolás de Hidalgo	39626
CPUM	Gobiidae	Bathygobius	Bathygobius ramosus Ginsburg, 1947	Costa Rica	Pozas de marea, Isla del Caño	Nicoya	Tropical-East-Pacific	Eastern-Tropical-Pacific	8.70066	-83.8817					Universidad Michoacana de San Nicolás de Hidalgo	Fish Collection of Universidad Michoacana de San Nicolás de Hidalgo	40172
CPUM	Gobiidae	Bathygobius	Bathygobius ramosus Ginsburg, 1947	Costa Rica	Pozas de marea, Isla del Caño	Nicoya	Tropical-East-Pacific	Eastern-Tropical-Pacific	8.70066	-83.8817					Universidad Michoacana de San Nicolás de Hidalgo	Fish Collection of Universidad Michoacana de San Nicolás de Hidalgo	40174
CPUM	Gobiidae	Bathygobius	Bathygobius ramosus Ginsburg, 1947	Costa Rica	Pozas de marea, Isla del Caño	Nicoya	Tropical-East-Pacific	Eastern-Tropical-Pacific	8.70066	-83.8817					Universidad Michoacana de San Nicolás de Hidalgo	Fish Collection of Universidad Michoacana de San Nicolás de Hidalgo	40176
CPUM	Gobiidae	Bathygobius	Bathygobius ramosus Ginsburg, 1947	Costa Rica	Pozas de marea, Isla del Caño	Nicoya	Tropical-East-Pacific	Eastern-Tropical-Pacific	8.70066	-83.8817					Universidad Michoacana de San Nicolás de Hidalgo	Fish Collection of Universidad Michoacana de San Nicolás de Hidalgo	40171
CPUM	Gobiidae	Coryphopterus	Coryphopterus urospilus Ginsburg, 1938	Costa Rica	Pozas de marea, Isla del Caño	Nicoya	Tropical-East-Pacific	Eastern-Tropical-Pacific	8.70066	-83.8817					Universidad Michoacana de San Nicolás de Hidalgo	Fish Collection of Universidad Michoacana de San Nicolás de Hidalgo	40179
CPUM	Gobiidae	Gobulus	Gobulus hancocki Ginsburg, 1938	Costa Rica	Pozas de marea, Isla del Caño	Nicoya	Tropical-East-Pacific	Eastern-Tropical-Pacific	8.70066	-83.8817					Universidad Michoacana de San Nicolás de Hidalgo	Fish Collection of Universidad Michoacana de San Nicolás de Hidalgo	40103
UCR	Gobiidae	Bathygobius	Bathygobius andrei (Sauvage, 1880)	Costa Rica	S de Río Esquinas	Nicoya	Tropical-East-Pacific	Eastern-Tropical-Pacific	8.70374	-83.3318					n/d	n/d	UCR 1359-6
UCR	Gobiidae	Bathygobius	Bathygobius andrei (Sauvage, 1880)	Costa Rica	S de Río Esquinas	Nicoya	Tropical-East-Pacific	Eastern-Tropical-Pacific	8.70374	-83.3318					n/d	n/d	UCR 1313-4
UCR	Gobiidae	Evorthodus	Evorthodus minutus Meek & Hildebrand, 1928	Costa Rica	S de Río Esquinas	Nicoya	Tropical-East-Pacific	Eastern-Tropical-Pacific	8.70374	-83.3318					n/d	n/d	UCR 1565-7
GBIF	Gobiidae	Gobulus	Gobulus hancocki Ginsburg, 1938	Costa Rica	NW de Isla del Caño	Nicoya	Tropical-East-Pacific	Eastern-Tropical-Pacific	8.70548	-83.8967					LACM	Fish	31579
GBIF	Gobiidae	Gymneleotris	Gymneleotris seminuda (Günther, 1864)	Costa Rica	NW de Isla del Caño	Nicoya	Tropical-East-Pacific	Eastern-Tropical-Pacific	8.70548	-83.8967					LACM	Fish	31579
UCR	Gobiidae	Coryphopterus	Coryphopterus urospilus Ginsburg, 1938	Costa Rica	Pinnacle at NW corner	Nicoya	Tropical-East-Pacific	Eastern-Tropical-Pacific	8.70721	-83.9005					n/d	n/d	UCR 2377-10
UCR	Gobiidae	Elacatinus	Elacatinus puncticulatus (Ginsburg, 1938)	Costa Rica	Pinnacle at NW corner	Nicoya	Tropical-East-Pacific	Eastern-Tropical-Pacific	8.70721	-83.9005					n/d	n/d	UCR 638-3
UCR	Gobiidae	Gobulus	Gobulus crescentalis (Gilbert, 1892)	Costa Rica	Pinnacle at NW corner	Nicoya	Tropical-East-Pacific	Eastern-Tropical-Pacific	8.70721	-83.9005					n/d	n/d	UCR 666-6
UCR	Gobiidae	Gobulus	Gobulus crescentalis (Gilbert, 1892)	Costa Rica	Pinnacle at NW corner	Nicoya	Tropical-East-Pacific	Eastern-Tropical-Pacific	8.70721	-83.9005					n/d	n/d	UCR 693-21
UCR	Gobiidae	Tigrigobius	Tigrigobius inornatus Bussing, 1990	Costa Rica	Pinnacle at NW corner	Nicoya	Tropical-East-Pacific	Eastern-Tropical-Pacific	8.70721	-83.9005					n/d	n/d	UCR 269238
GBIF	Gobiidae	Bollmannia	Bollmannia umbrosa Ginsburg, 1939	Costa Rica	NW de Isla del Caño	Nicoya	Tropical-East-Pacific	Eastern-Tropical-Pacific	8.70739	-83.895	1972-03-16T01:00Z	16	3	1972	LACM	Fish	32555
GBIF	Gobiidae	Bollmannia	Bollmannia umbrosa Ginsburg, 1939	Costa Rica	NW de Isla del Caño	Nicoya	Tropical-East-Pacific	Eastern-Tropical-Pacific	8.70739	-83.895	1972-03-17T01:00Z	17	3	1972	LACM	Fish	32559
GBIF	Gobiidae	Bollmannia	Bollmannia umbrosa Ginsburg, 1939	Costa Rica	NW de Isla del Caño	Nicoya	Tropical-East-Pacific	Eastern-Tropical-Pacific	8.70739	-83.895	1972-03-16T01:00Z	16	3	1972	LACM	Fish	32556
GBIF	Gobiidae	Lythrypnus	Lythrypnus pulchellus Ginsburg, 1938	Costa Rica	Isla del Caño, esquina NW	Nicoya	Tropical-East-Pacific	Eastern-Tropical-Pacific	8.70816	-83.8959	1972-03-19T01:00Z	19	3	1972	LACM	Fish	32566
GBIF	Gobiidae	Coryphopterus	Coryphopterus urospilus Ginsburg, 1938	Costa Rica	Isla del Caño, NE	Nicoya	Tropical-East-Pacific	Eastern-Tropical-Pacific	8.71207	-83.8853	1972-03-18T01:00Z	18	3	1972	LACM	Fish	32562
GBIF	Gobiidae	Gobulus	Gobulus crescentalis (Gilbert, 1892)	Costa Rica	N de Isla del Caño	Nicoya	Tropical-East-Pacific	Eastern-Tropical-Pacific	8.71212	-83.8865	1972-03-14T01:00Z	14	3	1972	LACM	Fish	32547.1
GBIF	Gobiidae	Gobulus	Gobulus crescentalis (Gilbert, 1892)	Costa Rica	N de Isla del Caño	Nicoya	Tropical-East-Pacific	Eastern-Tropical-Pacific	8.7122	-83.8901	1972-03-18T01:00Z	18	3	1972	LACM	Fish	32562
GBIF	Gobiidae	Bollmannia	Bollmannia umbrosa Ginsburg, 1939	Costa Rica	Isla del Caño	Nicoya	Tropical-East-Pacific	Eastern-Tropical-Pacific	8.71271	-83.8788	1972-03-17T01:00Z	17	3	1972	LACM	Fish	32560
UCR	Gobiidae	Bathygobius	Bathygobius andrei (Sauvage, 1880)	Costa Rica	Golfo Dulce, Quebrada sucia	Nicoya	Tropical-East-Pacific	Eastern-Tropical-Pacific	8.71389	-83.3208					n/d	n/d	UCR 1312-3
UCR	Gobiidae	Bathygobius	Bathygobius andrei (Sauvage, 1880)	Costa Rica	Golfo Dulce, Quebrada sucia	Nicoya	Tropical-East-Pacific	Eastern-Tropical-Pacific	8.71389	-83.3208					n/d	n/d	UCR 1314-3
UCR	Gobiidae	Bathygobius	Bathygobius andrei (Sauvage, 1880)	Costa Rica	Golfo Dulce, Quebrada sucia	Nicoya	Tropical-East-Pacific	Eastern-Tropical-Pacific	8.71389	-83.3208					n/d	n/d	UCR 1314-3
UCR	Gobiidae	Bathygobius	Bathygobius andrei (Sauvage, 1880)	Costa Rica	Golfo Dulce, Quebrada sucia	Nicoya	Tropical-East-Pacific	Eastern-Tropical-Pacific	8.71389	-83.3208					n/d	n/d	UCR 1314-3
UCR	Gobiidae	Ctenogobius	Ctenogobius sagittula (Günther, 1862)	Costa Rica	Golfo Dulce, Quebrada sucia	Nicoya	Tropical-East-Pacific	Eastern-Tropical-Pacific	8.71389	-83.3208					n/d	n/d	UCR 1535-3
UCR	Gobiidae	Ctenogobius	Ctenogobius sagittula (Günther, 1862)	Costa Rica	Golfo Dulce, Quebrada sucia	Nicoya	Tropical-East-Pacific	Eastern-Tropical-Pacific	8.71389	-83.3208					n/d	n/d	UCR 1314-15
UCR	Gobiidae	Ctenogobius	Ctenogobius sagittula (Günther, 1862)	Costa Rica	Golfo Dulce, Quebrada sucia	Nicoya	Tropical-East-Pacific	Eastern-Tropical-Pacific	8.71389	-83.3208					n/d	n/d	UCR 1314-15
UCR	Gobiidae	Evorthodus	Evorthodus minutus Meek & Hildebrand, 1928	Costa Rica	Golfo Dulce, Quebrada sucia	Nicoya	Tropical-East-Pacific	Eastern-Tropical-Pacific	8.71389	-83.3208					n/d	n/d	UCR 120-8
UCR	Gobiidae	Lophogobius	Lophogobius cristulatus Ginsburg, 1939	Costa Rica	Golfo Dulce, Quebrada sucia	Nicoya	Tropical-East-Pacific	Eastern-Tropical-Pacific	8.71389	-83.3208					n/d	n/d	UCR 432-23
UCR	Gobiidae	Lophogobius	Lophogobius cristulatus Ginsburg, 1939	Costa Rica	Golfo Dulce, Quebrada sucia	Nicoya	Tropical-East-Pacific	Eastern-Tropical-Pacific	8.71389	-83.3208					n/d	n/d	UCR 1334-16
UCR	Gobiidae	Lophogobius	Lophogobius cristulatus Ginsburg, 1939	Costa Rica	Golfo Dulce, Quebrada sucia	Nicoya	Tropical-East-Pacific	Eastern-Tropical-Pacific	8.71389	-83.3208					n/d	n/d	UCR 1334-16
GBIF	Gobiidae	Coryphopterus	Coryphopterus urospilus Ginsburg, 1938	Costa Rica	Isla del Caño, NE	Nicoya	Tropical-East-Pacific	Eastern-Tropical-Pacific	8.71448	-83.8815	1972-03-14T01:00Z	14	3	1972	LACM	Fish	32546
GBIF	Gobiidae	Coryphopterus	Coryphopterus urospilus Ginsburg, 1938	Costa Rica	Isla del Caño, NE	Nicoya	Tropical-East-Pacific	Eastern-Tropical-Pacific	8.71448	-83.8815	1972-03-14T01:00Z	14	3	1972	LACM	Fish	32547
GBIF	Gobiidae	Gobulus	Gobulus crescentalis (Gilbert, 1892)	Costa Rica	NE de Isla del Caño	Nicoya	Tropical-East-Pacific	Eastern-Tropical-Pacific	8.71475	-83.8746	1972-03-15T01:00Z	15	3	1972	LACM	Fish	32549.1
UCR	Gobiidae	Bathygobius	Bathygobius ramosus Ginsburg, 1947	Costa Rica	NW y NE de Isla del Caño	Nicoya	Tropical-East-Pacific	Eastern-Tropical-Pacific	8.71485	-83.8688					n/d	n/d	UCR 2136.3
UCR	Gobiidae	Coryphopterus	Coryphopterus urospilus Ginsburg, 1938	Costa Rica	NW y NE de Isla del Caño	Nicoya	Tropical-East-Pacific	Eastern-Tropical-Pacific	8.71485	-83.8688					n/d	n/d	UCR 2694.038
UCR	Gobiidae	Gobionellus	Gobionellus microdon (Gilbert, 1892)	Costa Rica	NW y NE de Isla del Caño	Nicoya	Tropical-East-Pacific	Eastern-Tropical-Pacific	8.71485	-83.8688					n/d	n/d	UCR 1527-22
UCR	Gobiidae	Gobulus	Gobulus hancocki Ginsburg, 1938	Costa Rica	NW y NE de Isla del Caño	Nicoya	Tropical-East-Pacific	Eastern-Tropical-Pacific	8.71485	-83.8688					n/d	n/d	UCR 2171-1
UCR	Gobiidae	Gobulus	Gobulus hancocki Ginsburg, 1938	Costa Rica	NW y NE de Isla del Caño	Nicoya	Tropical-East-Pacific	Eastern-Tropical-Pacific	8.71485	-83.8688					n/d	n/d	UCR 423-56
GBIF	Gobiidae	Coryphopterus	Coryphopterus urospilus Ginsburg, 1938	Costa Rica	Bajo a 1.5 mi NW de Isla del Caño	Nicoya	Tropical-East-Pacific	Eastern-Tropical-Pacific	8.71521	-83.9	1972-03-19T01:00Z	19	3	1972	LACM	Fish	32566
GBIF	Gobiidae	Coryphopterus	Coryphopterus urospilus Ginsburg, 1938	Costa Rica	Bajo a 1.5 mi NW de Isla del Caño	Nicoya	Tropical-East-Pacific	Eastern-Tropical-Pacific	8.71521	-83.9	1972-03-16T01:00Z	16	3	1972	LACM	Fish	32551
GBIF	Gobiidae	Coryphopterus	Coryphopterus urospilus Ginsburg, 1938	Costa Rica	Bajo a 1.5 mi NW de Isla del Caño	Nicoya	Tropical-East-Pacific	Eastern-Tropical-Pacific	8.71521	-83.9	1972-03-17T01:00Z	17	3	1972	LACM	Fish	32557
GBIF	Gobiidae	Coryphopterus	Coryphopterus urospilus Ginsburg, 1938	Costa Rica	Bajo a 1.5 mi NW de Isla del Caño	Nicoya	Tropical-East-Pacific	Eastern-Tropical-Pacific	8.71521	-83.9	1972-03-18T01:00Z	18	3	1972	LACM	Fish	32561
UCR	Gobiidae	Chriolepis	Chriolepis cuneata Bussing, 1990	Costa Rica	Pinnacle 1.5 miles NW of island	Nicoya	Tropical-East-Pacific	Eastern-Tropical-Pacific	8.71566	-83.8937					n/d	n/d	UCR 382-5
UCR	Gobiidae	Elacatinus	Elacatinus puncticulatus (Ginsburg, 1938)	Costa Rica	Pinnacle 1.5 miles NW of island	Nicoya	Tropical-East-Pacific	Eastern-Tropical-Pacific	8.71566	-83.8937					n/d	n/d	UCR 433-19
UCR	Gobiidae	Elacatinus	Elacatinus puncticulatus (Ginsburg, 1938)	Costa Rica	Pinnacle 1.5 miles NW of island	Nicoya	Tropical-East-Pacific	Eastern-Tropical-Pacific	8.71566	-83.8937					n/d	n/d	UCR 678-7
UCR	Gobiidae	Elacatinus	Elacatinus puncticulatus (Ginsburg, 1938)	Costa Rica	Pinnacle 1.5 miles NW of island	Nicoya	Tropical-East-Pacific	Eastern-Tropical-Pacific	8.71566	-83.8937					n/d	n/d	UCR 678-7
UCR	Gobiidae	Elacatinus	Elacatinus puncticulatus (Ginsburg, 1938)	Costa Rica	Pinnacle 1.5 miles NW of island	Nicoya	Tropical-East-Pacific	Eastern-Tropical-Pacific	8.71566	-83.8937					n/d	n/d	UCR 678-7
GBIF	Gobiidae	Coryphopterus	Coryphopterus urospilus Ginsburg, 1938	Costa Rica	Isla del Caño	Nicoya	Tropical-East-Pacific	Eastern-Tropical-Pacific	8.71638	-83.8778	1972-03-15T01:00Z	15	3	1972	LACM	Fish	32549
UCR	Gobiidae	Chriolepis	Chriolepis cuneata Bussing, 1990	Costa Rica	Isla del Caño, N	Nicoya	Tropical-East-Pacific	Eastern-Tropical-Pacific	8.71653	-83.8847					n/d	n/d	UCR 867-10
UCR	Gobiidae	Chriolepis	Chriolepis cuneata Bussing, 1990	Costa Rica	Isla del Caño, N	Nicoya	Tropical-East-Pacific	Eastern-Tropical-Pacific	8.71653	-83.8847					n/d	n/d	UCR 689-15
UCR	Gobiidae	Coryphopterus	Coryphopterus urospilus Ginsburg, 1938	Costa Rica	Isla del Caño, N	Nicoya	Tropical-East-Pacific	Eastern-Tropical-Pacific	8.71653	-83.8847					n/d	n/d	UCR 2686031
UCR	Gobiidae	Elacatinus	Elacatinus puncticulatus (Ginsburg, 1938)	Costa Rica	Isla del Caño, N	Nicoya	Tropical-East-Pacific	Eastern-Tropical-Pacific	8.71653	-83.8847					n/d	n/d	UCR 632-11
UCR	Gobiidae	Gobulus	Gobulus crescentalis (Gilbert, 1892)	Costa Rica	Isla del Caño, N	Nicoya	Tropical-East-Pacific	Eastern-Tropical-Pacific	8.71653	-83.8847					n/d	n/d	UCR 673-40
UCR	Gobiidae	Gobulus	Gobulus crescentalis (Gilbert, 1892)	Costa Rica	Isla del Caño, N	Nicoya	Tropical-East-Pacific	Eastern-Tropical-Pacific	8.71653	-83.8847					n/d	n/d	UCR 693-21
CPUM	Gobiidae	Lythrypnus	Lythrypnus pulchellus Ginsburg, 1938	Costa Rica	Isla del Caño, N	Nicoya	Tropical-East-Pacific	Eastern-Tropical-Pacific	8.71653	-83.8847					Universidad Michoacana de San Nicolás de Hidalgo	Fish Collection of Universidad Michoacana de San Nicolás de Hidalgo	0664001
UCR	Gobiidae	Tigrigobius	Tigrigobius janssi (Bussing, 1981)	Costa Rica	Isla del Caño, N	Nicoya	Tropical-East-Pacific	Eastern-Tropical-Pacific	8.71653	-83.8847					n/d	n/d	UCR 646-9
GBIF	Gobiidae	Bathygobius	Bathygobius ramosus Ginsburg, 1947	Costa Rica	NE de Isla del Caño	Nicoya	Tropical-East-Pacific	Eastern-Tropical-Pacific	8.71667	-83.8833					LACM	Fish	31579
GBIF	Gobiidae	Chriolepis	Chriolepis cuneata Bussing, 1990	Costa Rica	Isla del Caño, E side	Nicoya	Tropical-East-Pacific	Eastern-Tropical-Pacific	8.71806	-83.8708	1972-03-15T01:00Z	15	3	1972	LACM	Fish	32548.1
GBIF	Gobiidae	Coryphopterus	Coryphopterus urospilus Ginsburg, 1938	Costa Rica	Isla del Caño, E	Nicoya	Tropical-East-Pacific	Eastern-Tropical-Pacific	8.71806	-83.8708	1972-03-15T01:00Z	15	3	1972	LACM	Fish	32548
GBIF	Gobiidae	Elacatinus	Elacatinus puncticulatus (Ginsburg, 1938)	Costa Rica	Isla del Caño, E	Nicoya	Tropical-East-Pacific	Eastern-Tropical-Pacific	8.71806	-83.8708	1972-03-15T01:00Z	15	3	1972	LACM	Fish	32548-45
GBIF	Gobiidae	Gobulus	Gobulus crescentalis (Gilbert, 1892)	Costa Rica	E de Isla del Caño	Nicoya	Tropical-East-Pacific	Eastern-Tropical-Pacific	8.71806	-83.8708	1972-03-15T01:00Z	15	3	1972	LACM	Fish	32548.1
GBIF	Gobiidae	Lythrypnus	Lythrypnus pulchellus Ginsburg, 1938	Costa Rica	Isla del Caño, E	Nicoya	Tropical-East-Pacific	Eastern-Tropical-Pacific	8.71806	-83.8708	1972-03-15T01:00Z	15	3	1972	LACM	Fish	32548.1
GBIF	Gobiidae	Tigrigobius	Tigrigobius inornatus Bussing, 1990	Costa Rica	Isla del Caño, E	Nicoya	Tropical-East-Pacific	Eastern-Tropical-Pacific	8.71806	-83.8708	1972-03-15T01:00Z	15	3	1972	LACM	Fish	32548-55
CPUM	Gobiidae	Lythrypnus	Lythrypnus pulchellus Ginsburg, 1938	Costa Rica	2 km NW de Rincón de Osa	Nicoya	Tropical-East-Pacific	Eastern-Tropical-Pacific	8.7184	-83.4791					Universidad Michoacana de San Nicolás de Hidalgo	Fish Collection of Universidad Michoacana de San Nicolás de Hidalgo	0673014
GBIF	Gobiidae	Elacatinus	Elacatinus puncticulatus (Ginsburg, 1938)	Costa Rica	Rincón de Osa	Nicoya	Tropical-East-Pacific	Eastern-Tropical-Pacific	8.7188	-83.4701	1972-03-21T01:00Z	21	3	1972	LACM	Fish	32574-42
GBIF	Gobiidae	Tigrigobius	Tigrigobius inornatus Bussing, 1990	Costa Rica	Rincón de Osa	Nicoya	Tropical-East-Pacific	Eastern-Tropical-Pacific	8.7188	-83.4701	1972-03-21T01:00Z	21	3	1972	LACM	Fish	32574-43
GBIF	Gobiidae	Bollmannia	Bollmannia chlamydes Jordan, 1890	Panamá	Ensenada de Panamá	Panama Bight	Tropical-East-Pacific	Eastern-Tropical-Pacific	8.7194	-79.25	1967-07-26T01:00Z	26	7	1967	USNM	Fishes	342695
GBIF	Gobiidae	Elacatinus	Elacatinus puncticulatus (Ginsburg, 1938)	Costa Rica	NW de Isla del Caño	Nicoya	Tropical-East-Pacific	Eastern-Tropical-Pacific	8.71944	-83.9083	1972-03-19T01:00Z	19	3	1972	LACM	Fish	32566-40
GBIF	Gobiidae	Lythrypnus	Lythrypnus pulchellus Ginsburg, 1938	Costa Rica	Isla del Caño, 1.5 mi NW de la Isla	Nicoya	Tropical-East-Pacific	Eastern-Tropical-Pacific	8.71944	-83.9083	1972-03-18T01:00Z	18	3	1972	LACM	Fish	32561
GBIF	Gobiidae	Tigrigobius	Tigrigobius inornatus Bussing, 1990	Costa Rica	NW de Isla del Caño	Nicoya	Tropical-East-Pacific	Eastern-Tropical-Pacific	8.71944	-83.9083	1972-03-16T01:00Z	16	3	1972	LACM	Fish	32551-39
GBIF	Gobiidae	Tigrigobius	Tigrigobius inornatus Bussing, 1990	Costa Rica	NW de Isla del Caño	Nicoya	Tropical-East-Pacific	Eastern-Tropical-Pacific	8.71944	-83.9083	1972-03-16T01:00Z	16	3	1972	LACM	Fish	32551-31
GBIF	Gobiidae	Tigrigobius	Tigrigobius inornatus Bussing, 1990	Costa Rica	NW de Isla del Caño	Nicoya	Tropical-East-Pacific	Eastern-Tropical-Pacific	8.71944	-83.9083	1972-03-19T01:00Z	19	3	1972	LACM	Fish	32566-41
GBIF	Gobiidae	Coryphopterus	Coryphopterus urospilus Ginsburg, 1938	Costa Rica	~2 km NW Rincon de Osa	Nicoya	Tropical-East-Pacific	Eastern-Tropical-Pacific	8.72025	-83.476	1972-03-21T01:00Z	21	3	1972	LACM	Fish	32574
GBIF	Gobiidae	Bollmannia	Bollmannia chlamydes Jordan, 1890	Panamá	Ensenada de Panamá	Panama Bight	Tropical-East-Pacific	Eastern-Tropical-Pacific	8.7208	-79.6833	1967-04-25T01:00Z	25	4	1967	USNM	Fishes	342693
GBIF	Gobiidae	Elacatinus	Elacatinus puncticulatus (Ginsburg, 1938)	Costa Rica	Isla del Caño, N	Nicoya	Tropical-East-Pacific	Eastern-Tropical-Pacific	8.72083	-83.8889	1972-03-18T01:00Z	18	3	1972	LACM	Fish	32562-38
GBIF	Gobiidae	Tigrigobius	Tigrigobius inornatus Bussing, 1990	Costa Rica	Isla del Caño, N	Nicoya	Tropical-East-Pacific	Eastern-Tropical-Pacific	8.72083	-83.8889	1972-03-18T01:00Z	18	3	1972	LACM	Fish	32562-48
GBIF	Gobiidae	Tigrigobius	Tigrigobius inornatus Bussing, 1990	Costa Rica	Isla del Caño, N	Nicoya	Tropical-East-Pacific	Eastern-Tropical-Pacific	8.72083	-83.8889	1972-03-18T01:00Z	18	3	1972	LACM	Fish	32562-39
GBIF	Gobiidae	Chriolepis	Chriolepis cuneata Bussing, 1990	Costa Rica	Isla del Caño, N side	Nicoya	Tropical-East-Pacific	Eastern-Tropical-Pacific	8.72083	-83.8853	1972-03-14T01:00Z	14	3	1972	LACM	Fish	32546
GBIF	Gobiidae	Elacatinus	Elacatinus puncticulatus (Ginsburg, 1938)	Costa Rica	Isla del Caño, N	Nicoya	Tropical-East-Pacific	Eastern-Tropical-Pacific	8.72083	-83.8853	1972-03-14T01:00Z	14	3	1972	LACM	Fish	32546-38
GBIF	Gobiidae	Elacatinus	Elacatinus puncticulatus (Ginsburg, 1938)	Costa Rica	Isla del Caño, N	Nicoya	Tropical-East-Pacific	Eastern-Tropical-Pacific	8.72083	-83.8853	1972-03-14T01:00Z	14	3	1972	LACM	Fish	32547-39
GBIF	Gobiidae	Tigrigobius	Tigrigobius inornatus Bussing, 1990	Costa Rica	Isla del Caño, N	Nicoya	Tropical-East-Pacific	Eastern-Tropical-Pacific	8.72083	-83.8853	1972-03-14T01:00Z	14	3	1972	LACM	Fish	32547-40
GBIF	Gobiidae	Tigrigobius	Tigrigobius inornatus Bussing, 1990	Costa Rica	Isla del Caño, N	Nicoya	Tropical-East-Pacific	Eastern-Tropical-Pacific	8.72083	-83.8853	1972-03-14T01:00Z	14	3	1972	LACM	Fish	32546-39
GBIF	Gobiidae	Tigrigobius	Tigrigobius inornatus Bussing, 1990	Costa Rica	Isla del Caño, N	Nicoya	Tropical-East-Pacific	Eastern-Tropical-Pacific	8.72083	-83.8853	1972-03-14T01:00Z	14	3	1972	LACM	Fish	32546-49
GBIF	Gobiidae	Tigrigobius	Tigrigobius janssi (Bussing, 1981)	Costa Rica	Isla del Caño, N	Nicoya	Tropical-East-Pacific	Eastern-Tropical-Pacific	8.72083	-83.8853	1972-03-14T01:00Z	14	3	1972	LACM	Fish	32547-57
GBIF	Gobiidae	Elacatinus	Elacatinus puncticulatus (Ginsburg, 1938)	Costa Rica	Isla del Caño	Nicoya	Tropical-East-Pacific	Eastern-Tropical-Pacific	8.72111	-83.8806	1972-03-15T01:00Z	15	3	1972	LACM	Fish	32549-48
GBIF	Gobiidae	Tigrigobius	Tigrigobius inornatus Bussing, 1990	Costa Rica	Isla del Caño	Nicoya	Tropical-East-Pacific	Eastern-Tropical-Pacific	8.72111	-83.8806	1972-03-15T01:00Z	15	3	1972	LACM	Fish	32549-49
GBIF	Gobiidae	Bollmannia	Bollmannia chlamydes Jordan, 1890	Panamá	Ensenada de Panamá	Panama Bight	Tropical-East-Pacific	Eastern-Tropical-Pacific	8.7333	-79.15	1888-03-06T01:00Z	6	3	1888	USNM	Fishes	43414
GBIF	Gobiidae	Microgobius	Microgobius erectus Ginsburg, 1938	Panamá	Ensenada de Panamá	Panama Bight	Tropical-East-Pacific	Eastern-Tropical-Pacific	8.7333	-79.15	1888-03-06T01:00Z	6	3	1888	USNM	Fishes	116361
UCR	Gobiidae	Bollmannia	Bollmannia marginalis Ginsburg, 1939	Costa Rica	afuera de Río Sierpe	Nicoya	Tropical-East-Pacific	Eastern-Tropical-Pacific	8.77813	-83.6767					n/d	n/d	UCR 2600.001
UCR	Gobiidae	Bollmannia	Bollmannia marginalis Ginsburg, 1939	Costa Rica	afuera de Río Sierpe	Nicoya	Tropical-East-Pacific	Eastern-Tropical-Pacific	8.77813	-83.6767					n/d	n/d	UCR 2370.008
UCR	Gobiidae	Bollmannia	Bollmannia ocellata Gilbert, 1892	Costa Rica	afuera de Río Sierpe	Nicoya	Tropical-East-Pacific	Eastern-Tropical-Pacific	8.77813	-83.6767					n/d	n/d	UCR 1278.008
UCR	Gobiidae	Bollmannia	Bollmannia ocellata Gilbert, 1892	Costa Rica	afuera de Río Sierpe	Nicoya	Tropical-East-Pacific	Eastern-Tropical-Pacific	8.77813	-83.6767					n/d	n/d	UCR 2371.006
UCR	Gobiidae	Bollmannia	Bollmannia ocellata Gilbert, 1892	Costa Rica	afuera de Río Sierpe	Nicoya	Tropical-East-Pacific	Eastern-Tropical-Pacific	8.77813	-83.6767					n/d	n/d	UCR 2371.006
GBIF	Gobiidae	Elacatinus	Elacatinus puncticulatus (Ginsburg, 1938)	Panamá	Isla Taboga	Panama Bight	Tropical-East-Pacific	Eastern-Tropical-Pacific	8.78178	-79.5515	1967-03-22T01:00Z	22	3	1967	SIO	Marine Vertebrates	SIO 67-34
GBIF	Gobiidae	Bathygobius	Bathygobius ramosus Ginsburg, 1947	Panamá	S de Isla Taboga	Panama Bight	Tropical-East-Pacific	Eastern-Tropical-Pacific	8.78182	-79.5517	1966-08-21T01:00Z	21	8	1966	UF	Fish	13874
GBIF	Gobiidae	Bollmannia	Bollmannia chlamydes Jordan, 1890	Panamá	Ensenada de Panamá	Panama Bight	Tropical-East-Pacific	Eastern-Tropical-Pacific	8.7833	-79.4917	1888-03-30T01:00Z	30	3	1888	USNM	Fishes	41489
GBIF	Gobiidae	Coryphopterus	Coryphopterus urospilus Ginsburg, 1938	Panamá	Isla Taboga, SW	Panama Bight	Tropical-East-Pacific	Eastern-Tropical-Pacific	8.78333	-79.55	1967-03-22T01:00Z	22	3	1967	SIO	Marine Vertebrates	SIO 67-34
GBIF	Gobiidae	Gymneleotris	Gymneleotris seminuda (Günther, 1864)	Panamá	Isla Taboga	Panama Bight	Tropical-East-Pacific	Eastern-Tropical-Pacific	8.78841	-79.5488	1967-03-22T01:00Z	22	3	1967	SIO	Marine Vertebrates	SIO 67-34
GBIF	Gobiidae	Coryphopterus	Coryphopterus urospilus Ginsburg, 1938	Panamá	Isla Taboga,Rocky cove	Panama Bight	Tropical-East-Pacific	Eastern-Tropical-Pacific	8.79167	-79.575	1967-04-07T01:00Z	7	4	1967	MCZ	Ich	44183
GBIF	Gobiidae	Bathygobius	Bathygobius ramosus Ginsburg, 1947	Panamá	Isla Taboga	Panama Bight	Tropical-East-Pacific	Eastern-Tropical-Pacific	8.79336	-79.5528	1939-05-02T01:00Z	2	5	1939	LACM	Fish	22193
GBIF	Gobiidae	Bathygobius	Bathygobius andrei (Sauvage, 1880)	Panamá	Isla Taboga	Panama Bight	Tropical-East-Pacific	Eastern-Tropical-Pacific	8.79857	-79.5543	1911-05-12T01:00Z	12	5	1911	USNM	Fishes	133234
GBIF	Gobiidae	Bathygobius	Bathygobius ramosus Ginsburg, 1947	Panamá	Isla Taboga	Panama Bight	Tropical-East-Pacific	Eastern-Tropical-Pacific	8.79857	-79.5543	1914-09-12T01:00Z	12	9	1914	USNM	Fishes	76572
GBIF	Gobiidae	Bathygobius	Bathygobius ramosus Ginsburg, 1947	Panamá	Isla Taboga	Panama Bight	Tropical-East-Pacific	Eastern-Tropical-Pacific	8.79857	-79.5543	1911-05-12T01:00Z	12	5	1911	USNM	Fishes	81812
GBIF	Gobiidae	Bathygobius	Bathygobius ramosus Ginsburg, 1947	Panamá	Isla Taboga	Panama Bight	Tropical-East-Pacific	Eastern-Tropical-Pacific	8.79857	-79.5543	1914-09-12T01:00Z	12	9	1914	USNM	Fishes	76571
GBIF	Gobiidae	Bathygobius	Bathygobius ramosus Ginsburg, 1947	Panamá	Isla Taboga	Panama Bight	Tropical-East-Pacific	Eastern-Tropical-Pacific	8.79857	-79.5543	1914-09-12T01:00Z	12	9	1914	USNM	Fishes	76570
GBIF	Gobiidae	Bathygobius	Bathygobius ramosus Ginsburg, 1947	Panamá	Isla Taboga	Panama Bight	Tropical-East-Pacific	Eastern-Tropical-Pacific	8.79857	-79.5543	1937-03-31T01:00Z	31	3	1937	USNM	Fishes	133624
GBIF	Gobiidae	Microgobius	Microgobius tabogensis Meek & Hildebrand, 1928	Panamá	Isla Taboga	Panama Bight	Tropical-East-Pacific	Eastern-Tropical-Pacific	8.79857	-79.5543	1911-05-12T01:00Z	12	5	1911	USNM	Fishes	81844
GBIF	Gobiidae	Bathygobius	Bathygobius ramosus Ginsburg, 1947	Panamá	Isla Taboguilla	Panama Bight	Tropical-East-Pacific	Eastern-Tropical-Pacific	8.80921	-79.5197	1971-07-11T01:00Z	11	7	1971	FishBase	Occurrence	GCRL 7596
GBIF	Gobiidae	Bollmannia	Bollmannia chlamydes Jordan, 1890	Panamá	N de Isla Taboga	Panama Bight	Tropical-East-Pacific	Eastern-Tropical-Pacific	8.81667	-79.5667	1965-06-09T01:00Z	9	6	1965	LACM	Fish	6509.02
GBIF	Gobiidae	Coryphopterus	Coryphopterus urospilus Ginsburg, 1938	Panamá	N de Isla Taboga	Panama Bight	Tropical-East-Pacific	Eastern-Tropical-Pacific	8.81667	-79.5667	1965-06-09T01:00Z	9	6	1965	LACM	Fish	6509.02
GBIF	Gobiidae	Coryphopterus	Coryphopterus urospilus Ginsburg, 1938	Panamá	Isla Taboguilla	Panama Bight	Tropical-East-Pacific	Eastern-Tropical-Pacific	8.82	-79.52	1990-03-27T02:00Z	27	3	1990	USNM	Fishes	322603
GBIF	Gobiidae	Bollmannia	Bollmannia chlamydes Jordan, 1890	Panamá	Bahía de Panamá	Panama Bight	Tropical-East-Pacific	Eastern-Tropical-Pacific	8.85	-79.525	1888-03-30T01:00Z	30	3	1888	USNM	Fishes	41234
GBIF	Gobiidae	Bollmannia	Bollmannia chlamydes Jordan, 1890	Panamá	Bahía de Panamá	Panama Bight	Tropical-East-Pacific	Eastern-Tropical-Pacific	8.85	-79.525	1888-03-30T01:00Z	30	3	1888	USNM	Fishes	43417
GBIF	Gobiidae	Bollmannia	Bollmannia chlamydes Jordan, 1890	Panamá	Bahía de Panamá	Panama Bight	Tropical-East-Pacific	Eastern-Tropical-Pacific	8.85	-79.525	1888-03-30T01:00Z	30	3	1888	USNM	Fishes	93825
GBIF	Gobiidae	Bollmannia	Bollmannia chlamydes Jordan, 1890	Panamá	entre Isla Tortola e I. Tortolita	Panama Bight	Tropical-East-Pacific	Eastern-Tropical-Pacific	8.86389	-79.5619	1973-04-19T01:00Z	19	4	1973	FishBase	Occurrence	GCRL 355
GBIF	Gobiidae	Microgobius	Microgobius erectus Ginsburg, 1938	Panamá	Ensenada de Panamá	Panama Bight	Tropical-East-Pacific	Eastern-Tropical-Pacific	8.8675	-79.5883	1973-09-11T01:00Z	11	9	1973	FishBase	Occurrence	GCRL 12325
GBIF	Gobiidae	Microgobius	Microgobius tabogensis Meek & Hildebrand, 1928	Panamá	Ensenada de Panamá	Panama Bight	Tropical-East-Pacific	Eastern-Tropical-Pacific	8.8675	-79.5883	1973-09-11T01:00Z	11	9	1973	FishBase	Occurrence	GCRL 12326
GBIF	Gobiidae	Coryphopterus	Coryphopterus urospilus Ginsburg, 1938	Panamá	Isla Venado	Panama Bight	Tropical-East-Pacific	Eastern-Tropical-Pacific	8.8776	-79.5934	1972-04-15T01:00Z	15	4	1972	FishBase	Occurrence	GCRL 9073
GBIF	Gobiidae	Bathygobius	Bathygobius andrei (Sauvage, 1880)	Panamá	Punta Vique	Panama Bight	Tropical-East-Pacific	Eastern-Tropical-Pacific	8.87871	-79.6497	1964-09-09T01:00Z	9	9	1964	MCZ	Ich	44625
GBIF	Gobiidae	Bathygobius	Bathygobius ramosus Ginsburg, 1947	Panamá	Punta Vique	Panama Bight	Tropical-East-Pacific	Eastern-Tropical-Pacific	8.87871	-79.6497	1964-09-09T01:00Z	9	9	1964	MCZ	Ich	44048
GBIF	Gobiidae	Microgobius	Microgobius emblematicus (Jordan & Gilbert, 1882)	Panamá	Punta Vique	Panama Bight	Tropical-East-Pacific	Eastern-Tropical-Pacific	8.87871	-79.6497	1964-09-09T01:00Z	9	9	1964	MCZ	Ich	58449
GBIF	Gobiidae	Bathygobius	Bathygobius ramosus Ginsburg, 1947	Panamá	Isla Venado	Panama Bight	Tropical-East-Pacific	Eastern-Tropical-Pacific	8.87976	-79.595	1972-04-15T01:00Z	15	4	1972	FishBase	Occurrence	GCRL 9074
GBIF	Gobiidae	Gobiosoma	Gobiosoma nudum (Meek & Hildebrand, 1928)	Panamá	Isla Venado	Panama Bight	Tropical-East-Pacific	Eastern-Tropical-Pacific	8.87976	-79.595	1972-04-15T01:00Z	15	4	1972	FishBase	Occurrence	GCRL 9072
GBIF	Gobiidae	Microgobius	Microgobius brevispinis Ginsburg, 1939	Panamá	Isla Venado	Panama Bight	Tropical-East-Pacific	Eastern-Tropical-Pacific	8.87976	-79.595	1972-04-15T01:00Z	15	4	1972	FishBase	Occurrence	GCRL 9274
GBIF	Gobiidae	Microgobius	Microgobius emblematicus (Jordan & Gilbert, 1882)	Panamá	Isla Venado	Panama Bight	Tropical-East-Pacific	Eastern-Tropical-Pacific	8.87976	-79.595	1972-04-15T01:00Z	15	4	1972	FishBase	Occurrence	GCRL 9273
GBIF	Gobiidae	Bathygobius	Bathygobius andrei (Sauvage, 1880)	Panamá	Veracruz	Panama Bight	Tropical-East-Pacific	Eastern-Tropical-Pacific	8.88642	-79.6248	1972-05-11T01:00Z	11	5	1972	FishBase	Occurrence	GCRL 10607
GBIF	Gobiidae	Gobiosoma	Gobiosoma paradoxum (Günther, 1861)	Panamá	Veracruz	Panama Bight	Tropical-East-Pacific	Eastern-Tropical-Pacific	8.88642	-79.6248	1972-05-11T01:00Z	11	5	1972	FishBase	Occurrence	GCRL 10621
GBIF	Gobiidae	Bathygobius	Bathygobius ramosus Ginsburg, 1947	Panamá	Punta Bruja	Panama Bight	Tropical-East-Pacific	Eastern-Tropical-Pacific	8.88658	-79.5811	1962-06-17T01:00Z	17	6	1962	MCZ	Ich	42696
GBIF	Gobiidae	Bathygobius	Bathygobius andrei (Sauvage, 1880)	Panamá	Playa Venado	Panama Bight	Tropical-East-Pacific	Eastern-Tropical-Pacific	8.88969	-79.6014	1971-04-25T01:00Z	25	4	1971	FishBase	Occurrence	GCRL 14149
GBIF	Gobiidae	Bathygobius	Bathygobius andrei (Sauvage, 1880)	Panamá	Playa Venado	Panama Bight	Tropical-East-Pacific	Eastern-Tropical-Pacific	8.88969	-79.6014	1974-08-21T01:00Z	21	8	1974	FishBase	Occurrence	GCRL 13623
GBIF	Gobiidae	Bathygobius	Bathygobius andrei (Sauvage, 1880)	Panamá	Playa Venado	Panama Bight	Tropical-East-Pacific	Eastern-Tropical-Pacific	8.88969	-79.6014	1975-09-02T01:00Z	2	9	1975	FishBase	Occurrence	GCRL 14525
GBIF	Gobiidae	Bathygobius	Bathygobius andrei (Sauvage, 1880)	Panamá	Playa Venado	Panama Bight	Tropical-East-Pacific	Eastern-Tropical-Pacific	8.88969	-79.6014	1972-05-11T01:00Z	11	5	1972	FishBase	Occurrence	GCRL 10553
GBIF	Gobiidae	Bathygobius	Bathygobius andrei (Sauvage, 1880)	Panamá	Playa Venado	Panama Bight	Tropical-East-Pacific	Eastern-Tropical-Pacific	8.88969	-79.6014	1973-11-14T01:00Z	14	11	1973	FishBase	Occurrence	GCRL 12356
GBIF	Gobiidae	Bathygobius	Bathygobius andrei (Sauvage, 1880)	Panamá	Playa Venado	Panama Bight	Tropical-East-Pacific	Eastern-Tropical-Pacific	8.88969	-79.6014	1973-04-04T01:00Z	4	4	1973	FishBase	Occurrence	GCRL 11529
GBIF	Gobiidae	Bathygobius	Bathygobius andrei (Sauvage, 1880)	Panamá	Playa Venado	Panama Bight	Tropical-East-Pacific	Eastern-Tropical-Pacific	8.88969	-79.6014	1972-03-19T01:00Z	19	3	1972	FishBase	Occurrence	GCRL 8680
GBIF	Gobiidae	Bathygobius	Bathygobius andrei (Sauvage, 1880)	Panamá	Playa Venado	Panama Bight	Tropical-East-Pacific	Eastern-Tropical-Pacific	8.88969	-79.6014	1972-01-16T01:00Z	16	1	1972	FishBase	Occurrence	GCRL 8110
GBIF	Gobiidae	Bathygobius	Bathygobius andrei (Sauvage, 1880)	Panamá	Playa Venado	Panama Bight	Tropical-East-Pacific	Eastern-Tropical-Pacific	8.88969	-79.6014	1937-01-29T01:00Z	29	1	1937	USNM	Fishes	106710
GBIF	Gobiidae	Bathygobius	Bathygobius andrei (Sauvage, 1880)	Panamá	Playa Venado	Panama Bight	Tropical-East-Pacific	Eastern-Tropical-Pacific	8.88969	-79.6014	1937-02-26T01:00Z	26	2	1937	USNM	Fishes	133226
GBIF	Gobiidae	Bathygobius	Bathygobius ramosus Ginsburg, 1947	Panamá	Playa Venado	Panama Bight	Tropical-East-Pacific	Eastern-Tropical-Pacific	8.88969	-79.6014	1971-01-28T01:00Z	28	1	1971	USNM	Fishes	340347
GBIF	Gobiidae	Bathygobius	Bathygobius ramosus Ginsburg, 1947	Panamá	Playa Venado	Panama Bight	Tropical-East-Pacific	Eastern-Tropical-Pacific	8.88969	-79.6014	1974-11-03T01:00Z	3	11	1974	FishBase	Occurrence	GCRL 13011
GBIF	Gobiidae	Bathygobius	Bathygobius ramosus Ginsburg, 1947	Panamá	Playa Venado	Panama Bight	Tropical-East-Pacific	Eastern-Tropical-Pacific	8.88969	-79.6014	1972-05-11T01:00Z	11	5	1972	FishBase	Occurrence	GCRL 10554
GBIF	Gobiidae	Bathygobius	Bathygobius ramosus Ginsburg, 1947	Panamá	Playa Venado	Panama Bight	Tropical-East-Pacific	Eastern-Tropical-Pacific	8.88969	-79.6014	1973-04-04T01:00Z	4	4	1973	FishBase	Occurrence	GCRL 11528
GBIF	Gobiidae	Bathygobius	Bathygobius ramosus Ginsburg, 1947	Panamá	Playa Venado	Panama Bight	Tropical-East-Pacific	Eastern-Tropical-Pacific	8.88969	-79.6014	1972-04-17T01:00Z	17	4	1972	FishBase	Occurrence	GCRL 9142
GBIF	Gobiidae	Bathygobius	Bathygobius ramosus Ginsburg, 1947	Panamá	Playa Venado	Panama Bight	Tropical-East-Pacific	Eastern-Tropical-Pacific	8.88969	-79.6014	1972-01-16T01:00Z	16	1	1972	FishBase	Occurrence	GCRL 8109
GBIF	Gobiidae	Bathygobius	Bathygobius ramosus Ginsburg, 1947	Panamá	Playa Venado	Panama Bight	Tropical-East-Pacific	Eastern-Tropical-Pacific	8.88969	-79.6014	1971-04-11T01:00Z	11	4	1971	FishBase	Occurrence	GCRL 7558
GBIF	Gobiidae	Bathygobius	Bathygobius ramosus Ginsburg, 1947	Panamá	Playa Venado	Panama Bight	Tropical-East-Pacific	Eastern-Tropical-Pacific	8.88969	-79.6014	1937-02-26T01:00Z	26	2	1937	USNM	Fishes	133630
GBIF	Gobiidae	Ctenogobius	Ctenogobius manglicola (Jordan & Starks, 1895)	Panamá	Playa Venado	Panama Bight	Tropical-East-Pacific	Eastern-Tropical-Pacific	8.88969	-79.6014	1937-02-26T01:00Z	26	2	1937	USNM	Fishes	123249
GBIF	Gobiidae	Ctenogobius	Ctenogobius manglicola (Jordan & Starks, 1895)	Panamá	Playa Venado	Panama Bight	Tropical-East-Pacific	Eastern-Tropical-Pacific	8.88969	-79.6014	1915-07-10T01:00Z	10	7	1915	USNM	Fishes	119328
GBIF	Gobiidae	Ctenogobius	Ctenogobius sagittula (Günther, 1862)	Panamá	Playa Venado	Panama Bight	Tropical-East-Pacific	Eastern-Tropical-Pacific	8.88969	-79.6014	1937-02-26T01:00Z	26	2	1937	USNM	Fishes	123260
GBIF	Gobiidae	Ctenogobius	Ctenogobius sagittula (Günther, 1862)	Panamá	Playa Venado	Panama Bight	Tropical-East-Pacific	Eastern-Tropical-Pacific	8.88969	-79.6014	1973-04-04T01:00Z	4	4	1973	USNM	Fishes	265005
GBIF	Gobiidae	Evermannia	Evermannia zosterura (Jordan & Gilbert, 1882)	Panamá	Playa Venado	Panama Bight	Tropical-East-Pacific	Eastern-Tropical-Pacific	8.88969	-79.6014	1975-09-02T01:00Z	2	9	1975	FishBase	Occurrence	GCRL 14526
GBIF	Gobiidae	Evermannia	Evermannia zosterura (Jordan & Gilbert, 1882)	Panamá	Playa Venado	Panama Bight	Tropical-East-Pacific	Eastern-Tropical-Pacific	8.88969	-79.6014	1972-05-11T01:00Z	11	5	1972	FishBase	Occurrence	GCRL 10544
GBIF	Gobiidae	Evermannia	Evermannia zosterura (Jordan & Gilbert, 1882)	Panamá	Playa Venado	Panama Bight	Tropical-East-Pacific	Eastern-Tropical-Pacific	8.88969	-79.6014	1973-11-14T01:00Z	14	11	1973	FishBase	Occurrence	GCRL 12358
GBIF	Gobiidae	Evermannia	Evermannia zosterura (Jordan & Gilbert, 1882)	Panamá	Playa Venado	Panama Bight	Tropical-East-Pacific	Eastern-Tropical-Pacific	8.88969	-79.6014	1973-04-04T01:00Z	4	4	1973	FishBase	Occurrence	GCRL 11520
GBIF	Gobiidae	Evermannia	Evermannia zosterura (Jordan & Gilbert, 1882)	Panamá	Playa Venado	Panama Bight	Tropical-East-Pacific	Eastern-Tropical-Pacific	8.88969	-79.6014	1972-04-17T01:00Z	17	4	1972	FishBase	Occurrence	GCRL 9144
GBIF	Gobiidae	Evermannia	Evermannia zosterura (Jordan & Gilbert, 1882)	Panamá	Playa Venado	Panama Bight	Tropical-East-Pacific	Eastern-Tropical-Pacific	8.88969	-79.6014	1972-03-19T01:00Z	19	3	1972	FishBase	Occurrence	GCRL 8671
GBIF	Gobiidae	Evermannia	Evermannia zosterura (Jordan & Gilbert, 1882)	Panamá	Playa Venado	Panama Bight	Tropical-East-Pacific	Eastern-Tropical-Pacific	8.88969	-79.6014	1972-01-16T01:00Z	16	1	1972	FishBase	Occurrence	GCRL 8099
GBIF	Gobiidae	Gobiosoma	Gobiosoma aceras (Ginsburg, 1939)	Panamá	Playa Venado	Panama Bight	Tropical-East-Pacific	Eastern-Tropical-Pacific	8.88969	-79.6014	1973-11-14T01:00Z	14	11	1973	FishBase	Occurrence	GCRL 12333
GBIF	Gobiidae	Gobiosoma	Gobiosoma nudum (Meek & Hildebrand, 1928)	Panamá	Playa Venado	Panama Bight	Tropical-East-Pacific	Eastern-Tropical-Pacific	8.88969	-79.6014	1973-11-14T01:00Z	14	11	1973	FishBase	Occurrence	GCRL 12360
GBIF	Gobiidae	Gobiosoma	Gobiosoma nudum (Meek & Hildebrand, 1928)	Panamá	Playa Venado	Panama Bight	Tropical-East-Pacific	Eastern-Tropical-Pacific	8.88969	-79.6014	1973-04-04T01:00Z	4	4	1973	FishBase	Occurrence	GCRL 11523
GBIF	Gobiidae	Gobiosoma	Gobiosoma nudum (Meek & Hildebrand, 1928)	Panamá	Playa Venado	Panama Bight	Tropical-East-Pacific	Eastern-Tropical-Pacific	8.88969	-79.6014	1971-04-11T01:00Z	11	4	1971	FishBase	Occurrence	GCRL 7560
GBIF	Gobiidae	Gobiosoma	Gobiosoma paradoxum (Günther, 1861)	Panamá	Playa Venado	Panama Bight	Tropical-East-Pacific	Eastern-Tropical-Pacific	8.88969	-79.6014	1937-02-26T01:00Z	26	2	1937	USNM	Fishes	121932
GBIF	Gobiidae	Gobiosoma	Gobiosoma paradoxum (Günther, 1861)	Panamá	Playa Venado	Panama Bight	Tropical-East-Pacific	Eastern-Tropical-Pacific	8.88969	-79.6014	1973-04-04T01:00Z	4	4	1973	USNM	Fishes	350933
GBIF	Gobiidae	Gobiosoma	Gobiosoma paradoxum (Günther, 1861)	Panamá	Playa Venado	Panama Bight	Tropical-East-Pacific	Eastern-Tropical-Pacific	8.88969	-79.6014	1972-07-11T01:00Z	11	7	1972	FishBase	Occurrence	GCRL 10510
GBIF	Gobiidae	Gobiosoma	Gobiosoma paradoxum (Günther, 1861)	Panamá	Playa Venado	Panama Bight	Tropical-East-Pacific	Eastern-Tropical-Pacific	8.88969	-79.6014	1972-05-11T01:00Z	11	5	1972	FishBase	Occurrence	GCRL 10552
GBIF	Gobiidae	Gobiosoma	Gobiosoma paradoxum (Günther, 1861)	Panamá	Playa Venado	Panama Bight	Tropical-East-Pacific	Eastern-Tropical-Pacific	8.88969	-79.6014	1973-04-04T01:00Z	4	4	1973	FishBase	Occurrence	GCRL 11524
GBIF	Gobiidae	Gobiosoma	Gobiosoma paradoxum (Günther, 1861)	Panamá	Playa Venado	Panama Bight	Tropical-East-Pacific	Eastern-Tropical-Pacific	8.88969	-79.6014	1973-11-14T01:00Z	14	11	1973	FishBase	Occurrence	GCRL 12359
GBIF	Gobiidae	Gobiosoma	Gobiosoma paradoxum (Günther, 1861)	Panamá	Playa Venado	Panama Bight	Tropical-East-Pacific	Eastern-Tropical-Pacific	8.88969	-79.6014	1974-11-03T01:00Z	3	11	1974	FishBase	Occurrence	GCRL 13010
GBIF	Gobiidae	Gobiosoma	Gobiosoma paradoxum (Günther, 1861)	Panamá	Playa Venado	Panama Bight	Tropical-East-Pacific	Eastern-Tropical-Pacific	8.88969	-79.6014	1974-08-21T01:00Z	21	8	1974	FishBase	Occurrence	GCRL 13622
GBIF	Gobiidae	Gobiosoma	Gobiosoma paradoxum (Günther, 1861)	Panamá	Playa Venado	Panama Bight	Tropical-East-Pacific	Eastern-Tropical-Pacific	8.88969	-79.6014	1971-04-25T01:00Z	25	4	1971	FishBase	Occurrence	GCRL 14158
GBIF	Gobiidae	Gobiosoma	Gobiosoma paradoxum (Günther, 1861)	Panamá	Playa Venado	Panama Bight	Tropical-East-Pacific	Eastern-Tropical-Pacific	8.88969	-79.6014	1971-04-11T01:00Z	11	4	1971	FishBase	Occurrence	GCRL 7559
GBIF	Gobiidae	Gobiosoma	Gobiosoma paradoxum (Günther, 1861)	Panamá	Playa Venado	Panama Bight	Tropical-East-Pacific	Eastern-Tropical-Pacific	8.88969	-79.6014	1972-01-16T01:00Z	16	1	1972	FishBase	Occurrence	GCRL 8104
GBIF	Gobiidae	Gobiosoma	Gobiosoma paradoxum (Günther, 1861)	Panamá	Playa Venado	Panama Bight	Tropical-East-Pacific	Eastern-Tropical-Pacific	8.88969	-79.6014	1972-03-19T01:00Z	19	3	1972	FishBase	Occurrence	GCRL 8676
GBIF	Gobiidae	Gobiosoma	Gobiosoma paradoxum (Günther, 1861)	Panamá	Playa Venado	Panama Bight	Tropical-East-Pacific	Eastern-Tropical-Pacific	8.88969	-79.6014	1972-04-17T01:00Z	17	4	1972	FishBase	Occurrence	GCRL 9143
GBIF	Gobiidae	Gobiosoma	Gobiosoma seminudum (Günther, 1861)	Panamá	Playa Venado	Panama Bight	Tropical-East-Pacific	Eastern-Tropical-Pacific	8.88969	-79.6014	1937-02-26T01:00Z	26	2	1937	USNM	Fishes	123640
GBIF	Gobiidae	Microgobius	Microgobius brevispinis Ginsburg, 1939	Panamá	Playa Venado	Panama Bight	Tropical-East-Pacific	Eastern-Tropical-Pacific	8.88969	-79.6014	1937-02-26T01:00Z	26	2	1937	USNM	Fishes	346640
GBIF	Gobiidae	Microgobius	Microgobius brevispinis Ginsburg, 1939	Panamá	Playa Venado	Panama Bight	Tropical-East-Pacific	Eastern-Tropical-Pacific	8.88969	-79.6014	1974-11-03T01:00Z	3	11	1974	FishBase	Occurrence	GCRL 13013
GBIF	Gobiidae	Microgobius	Microgobius brevispinis Ginsburg, 1939	Panamá	Playa Venado	Panama Bight	Tropical-East-Pacific	Eastern-Tropical-Pacific	8.88969	-79.6014	1971-04-25T01:00Z	25	4	1971	FishBase	Occurrence	GCRL 14156
GBIF	Gobiidae	Microgobius	Microgobius brevispinis Ginsburg, 1939	Panamá	Playa Venado	Panama Bight	Tropical-East-Pacific	Eastern-Tropical-Pacific	8.88969	-79.6014	1974-08-21T01:00Z	21	8	1974	FishBase	Occurrence	GCRL 13618
GBIF	Gobiidae	Microgobius	Microgobius brevispinis Ginsburg, 1939	Panamá	Playa Venado	Panama Bight	Tropical-East-Pacific	Eastern-Tropical-Pacific	8.88969	-79.6014	1972-05-11T01:00Z	11	5	1972	FishBase	Occurrence	GCRL 10538
GBIF	Gobiidae	Microgobius	Microgobius brevispinis Ginsburg, 1939	Panamá	Playa Venado	Panama Bight	Tropical-East-Pacific	Eastern-Tropical-Pacific	8.88969	-79.6014	1973-11-14T01:00Z	14	11	1973	FishBase	Occurrence	GCRL 12355
GBIF	Gobiidae	Microgobius	Microgobius brevispinis Ginsburg, 1939	Panamá	Playa Venado	Panama Bight	Tropical-East-Pacific	Eastern-Tropical-Pacific	8.88969	-79.6014	1973-04-04T01:00Z	4	4	1973	FishBase	Occurrence	GCRL 11522
GBIF	Gobiidae	Microgobius	Microgobius brevispinis Ginsburg, 1939	Panamá	Playa Venado	Panama Bight	Tropical-East-Pacific	Eastern-Tropical-Pacific	8.88969	-79.6014	1972-01-16T01:00Z	16	1	1972	FishBase	Occurrence	GCRL 8726
GBIF	Gobiidae	Microgobius	Microgobius brevispinis Ginsburg, 1939	Panamá	Playa Venado	Panama Bight	Tropical-East-Pacific	Eastern-Tropical-Pacific	8.88969	-79.6014	1971-04-11T01:00Z	11	4	1971	FishBase	Occurrence	GCRL 8728
GBIF	Gobiidae	Microgobius	Microgobius brevispinis Ginsburg, 1939	Panamá	Playa Venado	Panama Bight	Tropical-East-Pacific	Eastern-Tropical-Pacific	8.88969	-79.6014	1972-03-19T01:00Z	19	3	1972	FishBase	Occurrence	GCRL 9286
GBIF	Gobiidae	Microgobius	Microgobius brevispinis Ginsburg, 1939	Panamá	Playa Venado	Panama Bight	Tropical-East-Pacific	Eastern-Tropical-Pacific	8.88969	-79.6014	1972-04-17T01:00Z	17	4	1972	FishBase	Occurrence	GCRL 9283
GBIF	Gobiidae	Microgobius	Microgobius emblematicus (Jordan & Gilbert, 1882)	Panamá	Playa Venado	Panama Bight	Tropical-East-Pacific	Eastern-Tropical-Pacific	8.88969	-79.6014	1937-02-26T01:00Z	26	2	1937	USNM	Fishes	337791
GBIF	Gobiidae	Microgobius	Microgobius emblematicus (Jordan & Gilbert, 1882)	Panamá	Playa Venado	Panama Bight	Tropical-East-Pacific	Eastern-Tropical-Pacific	8.88969	-79.6014	1937-02-26T01:00Z	26	2	1937	USNM	Fishes	347624
GBIF	Gobiidae	Microgobius	Microgobius emblematicus (Jordan & Gilbert, 1882)	Panamá	Playa Venado	Panama Bight	Tropical-East-Pacific	Eastern-Tropical-Pacific	8.88969	-79.6014	1974-11-03T01:00Z	3	11	1974	FishBase	Occurrence	GCRL 13014
GBIF	Gobiidae	Microgobius	Microgobius emblematicus (Jordan & Gilbert, 1882)	Panamá	Playa Venado	Panama Bight	Tropical-East-Pacific	Eastern-Tropical-Pacific	8.88969	-79.6014	1971-04-25T01:00Z	25	4	1971	FishBase	Occurrence	GCRL 14155
GBIF	Gobiidae	Microgobius	Microgobius emblematicus (Jordan & Gilbert, 1882)	Panamá	Playa Venado	Panama Bight	Tropical-East-Pacific	Eastern-Tropical-Pacific	8.88969	-79.6014	1974-08-21T01:00Z	21	8	1974	FishBase	Occurrence	GCRL 13617
GBIF	Gobiidae	Microgobius	Microgobius emblematicus (Jordan & Gilbert, 1882)	Panamá	Playa Venado	Panama Bight	Tropical-East-Pacific	Eastern-Tropical-Pacific	8.88969	-79.6014	1973-11-14T01:00Z	14	11	1973	FishBase	Occurrence	GCRL 12354
GBIF	Gobiidae	Microgobius	Microgobius emblematicus (Jordan & Gilbert, 1882)	Panamá	Playa Venado	Panama Bight	Tropical-East-Pacific	Eastern-Tropical-Pacific	8.88969	-79.6014	1973-04-04T01:00Z	4	4	1973	FishBase	Occurrence	GCRL 11521
GBIF	Gobiidae	Microgobius	Microgobius emblematicus (Jordan & Gilbert, 1882)	Panamá	Playa Venado	Panama Bight	Tropical-East-Pacific	Eastern-Tropical-Pacific	8.88969	-79.6014	1972-01-16T01:00Z	16	1	1972	FishBase	Occurrence	GCRL 8733
GBIF	Gobiidae	Microgobius	Microgobius emblematicus (Jordan & Gilbert, 1882)	Panamá	Playa Venado	Panama Bight	Tropical-East-Pacific	Eastern-Tropical-Pacific	8.88969	-79.6014	1971-04-11T01:00Z	11	4	1971	FishBase	Occurrence	GCRL 8736
GBIF	Gobiidae	Microgobius	Microgobius emblematicus (Jordan & Gilbert, 1882)	Panamá	Playa Venado	Panama Bight	Tropical-East-Pacific	Eastern-Tropical-Pacific	8.88969	-79.6014	1972-03-19T01:00Z	19	3	1972	FishBase	Occurrence	GCRL 9287
GBIF	Gobiidae	Microgobius	Microgobius emblematicus (Jordan & Gilbert, 1882)	Panamá	Playa Venado	Panama Bight	Tropical-East-Pacific	Eastern-Tropical-Pacific	8.88969	-79.6014	1972-04-17T01:00Z	17	4	1972	FishBase	Occurrence	GCRL 9284
GBIF	Gobiidae	Microgobius	Microgobius tabogensis Meek & Hildebrand, 1928	Panamá	Playa Venado	Panama Bight	Tropical-East-Pacific	Eastern-Tropical-Pacific	8.88969	-79.6014	1937-02-26T01:00Z	26	2	1937	USNM	Fishes	347691
GBIF	Gobiidae	Bathygobius	Bathygobius andrei (Sauvage, 1880)	Panamá	playa Venado	Panama Bight	Tropical-East-Pacific	Eastern-Tropical-Pacific	8.89028	-79.5958	1966-11-28T01:00Z	28	11	1966	FishBase	Occurrence	GCRL 2244
GBIF	Gobiidae	Bathygobius	Bathygobius andrei (Sauvage, 1880)	Panamá	Playa Venado	Panama Bight	Tropical-East-Pacific	Eastern-Tropical-Pacific	8.89028	-79.5958	1970-10-16T01:00Z	16	10	1970	SIO	Marine Vertebrates	SIO 70-397
GBIF	Gobiidae	Bathygobius	Bathygobius ramosus Ginsburg, 1947	Panamá	playa Venado	Panama Bight	Tropical-East-Pacific	Eastern-Tropical-Pacific	8.89028	-79.5958	1966-11-28T01:00Z	28	11	1966	FishBase	Occurrence	GCRL 2245
GBIF	Gobiidae	Bathygobius	Bathygobius ramosus Ginsburg, 1947	Panamá	Playa Venado	Panama Bight	Tropical-East-Pacific	Eastern-Tropical-Pacific	8.89028	-79.5958	1970-08-18T01:00Z	18	8	1970	SIO	Marine Vertebrates	SIO 71-95
GBIF	Gobiidae	Bathygobius	Bathygobius ramosus Ginsburg, 1947	Panamá	Playa Venado	Panama Bight	Tropical-East-Pacific	Eastern-Tropical-Pacific	8.89028	-79.5958	1970-10-16T01:00Z	16	10	1970	SIO	Marine Vertebrates	SIO 70-397
GBIF	Gobiidae	Bathygobius	Bathygobius ramosus Ginsburg, 1947	Panamá	Canal, Playa Venado	Panama Bight	Tropical-East-Pacific	Eastern-Tropical-Pacific	8.89028	-79.5958	1937-01-29T01:00Z	29	1	1937	USNM	Fishes	106711
GBIF	Gobiidae	Ctenogobius	Ctenogobius sagittula (Günther, 1862)	Panamá	playa Venado	Panama Bight	Tropical-East-Pacific	Eastern-Tropical-Pacific	8.89028	-79.5958	1966-11-28T01:00Z	28	11	1966	FishBase	Occurrence	GCRL 2226
GBIF	Gobiidae	Evermannia	Evermannia panamensis Gilbert & Starks, 1904	Panamá	Playa Venado	Panama Bight	Tropical-East-Pacific	Eastern-Tropical-Pacific	8.89028	-79.5958	1970-10-16T01:00Z	16	10	1970	SIO	Marine Vertebrates	SIO 70-397
GBIF	Gobiidae	Evermannia	Evermannia zosterura (Jordan & Gilbert, 1882)	Panamá	playa Venado	Panama Bight	Tropical-East-Pacific	Eastern-Tropical-Pacific	8.89028	-79.5958	1966-11-28T01:00Z	28	11	1966	FishBase	Occurrence	GCRL 2216
GBIF	Gobiidae	Evermannia	Evermannia zosterura (Jordan & Gilbert, 1882)	Panamá	playa Venado	Panama Bight	Tropical-East-Pacific	Eastern-Tropical-Pacific	8.89028	-79.5958	1971-06-07T01:00Z	7	6	1971	FishBase	Occurrence	GCRL 21729
GBIF	Gobiidae	Evermannia	Evermannia zosterura (Jordan & Gilbert, 1882)	Panamá	Playa Venado	Panama Bight	Tropical-East-Pacific	Eastern-Tropical-Pacific	8.89028	-79.5958	1970-10-16T01:00Z	16	10	1970	SIO	Marine Vertebrates	SIO 70-397
GBIF	Gobiidae	Gobiosoma	Gobiosoma paradoxum (Günther, 1861)	Panamá	playa Venado	Panama Bight	Tropical-East-Pacific	Eastern-Tropical-Pacific	8.89028	-79.5958	1971-06-07T01:00Z	7	6	1971	FishBase	Occurrence	GCRL 21728
GBIF	Gobiidae	Gobiosoma	Gobiosoma paradoxum (Günther, 1861)	Panamá	playa Venado	Panama Bight	Tropical-East-Pacific	Eastern-Tropical-Pacific	8.89028	-79.5958	1966-11-28T01:00Z	28	11	1966	FishBase	Occurrence	GCRL 2243
GBIF	Gobiidae	Gobiosoma	Gobiosoma seminudum (Günther, 1861)	Panamá	Playa Venado	Panama Bight	Tropical-East-Pacific	Eastern-Tropical-Pacific	8.89028	-79.5958	1970-11-28T01:00Z	28	11	1970	SIO	Marine Vertebrates	SIO 70-366
GBIF	Gobiidae	Microgobius	Microgobius brevispinis Ginsburg, 1939	Panamá	playa Venado	Panama Bight	Tropical-East-Pacific	Eastern-Tropical-Pacific	8.89028	-79.5958	1971-06-07T01:00Z	7	6	1971	FishBase	Occurrence	GCRL 26694
GBIF	Gobiidae	Microgobius	Microgobius emblematicus (Jordan & Gilbert, 1882)	Panamá	playa Venado	Panama Bight	Tropical-East-Pacific	Eastern-Tropical-Pacific	8.89028	-79.5958	1971-06-07T01:00Z	7	6	1971	FishBase	Occurrence	GCRL 26693
GBIF	Gobiidae	Bathygobius	Bathygobius andrei (Sauvage, 1880)	Panamá	playa Venado	Panama Bight	Tropical-East-Pacific	Eastern-Tropical-Pacific	8.89111	-79.5958	1968-03-08T01:00Z	8	3	1968	FishBase	Occurrence	GCRL 3350
GBIF	Gobiidae	Evermannia	Evermannia panamensis Gilbert & Starks, 1904	Panamá	playa Venado	Panama Bight	Tropical-East-Pacific	Eastern-Tropical-Pacific	8.89111	-79.5958	1968-03-08T01:00Z	8	3	1968	FishBase	Occurrence	GCRL 3336
GBIF	Gobiidae	Evermannia	Evermannia zosterura (Jordan & Gilbert, 1882)	Panamá	playa Venado	Panama Bight	Tropical-East-Pacific	Eastern-Tropical-Pacific	8.89111	-79.5958	1968-03-08T01:00Z	8	3	1968	FishBase	Occurrence	GCRL 3335
GBIF	Gobiidae	Gobiosoma	Gobiosoma paradoxum (Günther, 1861)	Panamá	playa Venado	Panama Bight	Tropical-East-Pacific	Eastern-Tropical-Pacific	8.89111	-79.5958	1968-03-08T01:00Z	8	3	1968	FishBase	Occurrence	GCRL 3351
GBIF	Gobiidae	Microgobius	Microgobius emblematicus (Jordan & Gilbert, 1882)	Panamá	playa Venado	Panama Bight	Tropical-East-Pacific	Eastern-Tropical-Pacific	8.89111	-79.5958	1968-03-08T01:00Z	8	3	1968	FishBase	Occurrence	GCRL 6026
GBIF	Gobiidae	Bathygobius	Bathygobius ramosus Ginsburg, 1947	Panamá	Canal, Playa Venado	Panama Bight	Tropical-East-Pacific	Eastern-Tropical-Pacific	8.89287	-79.5939	1967-05-12T01:00Z	12	5	1967	UF	Fish	223890
GBIF	Gobiidae	Bathygobius	Bathygobius ramosus Ginsburg, 1947	Panamá	Canal, Playa Venado	Panama Bight	Tropical-East-Pacific	Eastern-Tropical-Pacific	8.89287	-79.5939	1967-05-12T01:00Z	12	5	1967	UF	Fish	224461
GBIF	Gobiidae	Gobiosoma	Gobiosoma nudum (Meek & Hildebrand, 1928)	Panamá	Canal, Playa Venado	Panama Bight	Tropical-East-Pacific	Eastern-Tropical-Pacific	8.89287	-79.5939	1967-05-12T01:00Z	12	5	1967	UF	Fish	223531
GBIF	Gobiidae	Gobiosoma	Gobiosoma seminudum (Günther, 1861)	Panamá	Canal, Playa Venado	Panama Bight	Tropical-East-Pacific	Eastern-Tropical-Pacific	8.89287	-79.5939	1967-05-12T01:00Z	12	5	1967	UF	Fish	223465
GBIF	Gobiidae	Microgobius	Microgobius brevispinis Ginsburg, 1939	Panamá	Canal, Playa Venado	Panama Bight	Tropical-East-Pacific	Eastern-Tropical-Pacific	8.89287	-79.5939	1967-05-12T01:00Z	12	5	1967	UF	Fish	223810
GBIF	Gobiidae	Microgobius	Microgobius emblematicus (Jordan & Gilbert, 1882)	Panamá	Canal, Playa Venado	Panama Bight	Tropical-East-Pacific	Eastern-Tropical-Pacific	8.89287	-79.5939	1967-05-12T01:00Z	12	5	1967	UF	Fish	223806
GBIF	Gobiidae	Bathygobius	Bathygobius andrei (Sauvage, 1880)	Panamá	Bahía Fuerte Kobbe	Panama Bight	Tropical-East-Pacific	Eastern-Tropical-Pacific	8.89441	-79.581	1970-04-06T01:00Z	6	4	1970	FishBase	Occurrence	GCRL 5965
GBIF	Gobiidae	Bathygobius	Bathygobius andrei (Sauvage, 1880)	Panamá	Bahía Fuerte Kobbe	Panama Bight	Tropical-East-Pacific	Eastern-Tropical-Pacific	8.89441	-79.581	1968-07-29T01:00Z	29	7	1968	FishBase	Occurrence	GCRL 3419
GBIF	Gobiidae	Bathygobius	Bathygobius andrei (Sauvage, 1880)	Panamá	Bahía Fuerte Kobbe	Panama Bight	Tropical-East-Pacific	Eastern-Tropical-Pacific	8.89441	-79.581	1968-07-27T01:00Z	27	7	1968	FishBase	Occurrence	GCRL 3447
GBIF	Gobiidae	Bathygobius	Bathygobius andrei (Sauvage, 1880)	Panamá	Bahía Fuerte Kobbe	Panama Bight	Tropical-East-Pacific	Eastern-Tropical-Pacific	8.89441	-79.581	1964-07-02T01:00Z	2	7	1964	MCZ	Ich	44623
GBIF	Gobiidae	Bathygobius	Bathygobius ramosus Ginsburg, 1947	Panamá	Bahía Fuerte Kobbe	Panama Bight	Tropical-East-Pacific	Eastern-Tropical-Pacific	8.89441	-79.581	1970-04-06T01:00Z	6	4	1970	FishBase	Occurrence	GCRL 5568
GBIF	Gobiidae	Bathygobius	Bathygobius ramosus Ginsburg, 1947	Panamá	Bahía Fuerte Kobbe	Panama Bight	Tropical-East-Pacific	Eastern-Tropical-Pacific	8.89441	-79.581	1968-07-27T01:00Z	27	7	1968	FishBase	Occurrence	GCRL 3448
GBIF	Gobiidae	Ctenogobius	Ctenogobius sagittula (Günther, 1862)	Panamá	Bahía Fuerte Kobbe	Panama Bight	Tropical-East-Pacific	Eastern-Tropical-Pacific	8.89441	-79.581	1970-04-06T01:00Z	6	4	1970	FishBase	Occurrence	GCRL 5966
GBIF	Gobiidae	Ctenogobius	Ctenogobius sagittula (Günther, 1862)	Panamá	Bahía Fuerte Kobbe	Panama Bight	Tropical-East-Pacific	Eastern-Tropical-Pacific	8.89441	-79.581	1968-07-29T01:00Z	29	7	1968	FishBase	Occurrence	GCRL 3424
GBIF	Gobiidae	Evorthodus	Evorthodus minutus Meek & Hildebrand, 1928	Panamá	Bahía Fuerte Kobbe	Panama Bight	Tropical-East-Pacific	Eastern-Tropical-Pacific	8.89441	-79.581	1966-11-25T01:00Z	25	11	1966	FishBase	Occurrence	GCRL 1954
GBIF	Gobiidae	Evorthodus	Evorthodus minutus Meek & Hildebrand, 1928	Panamá	Bahía Fuerte Kobbe	Panama Bight	Tropical-East-Pacific	Eastern-Tropical-Pacific	8.89441	-79.581	1968-07-29T01:00Z	29	7	1968	FishBase	Occurrence	GCRL 3417
GBIF	Gobiidae	Gobiosoma	Gobiosoma chiquita (Jenkins & Evermann, 1889)	Panamá	Bahía Fuerte Kobbe	Panama Bight	Tropical-East-Pacific	Eastern-Tropical-Pacific	8.89441	-79.581	1968-07-27T01:00Z	27	7	1968	FishBase	Occurrence	GCRL 3449
GBIF	Gobiidae	Gobiosoma	Gobiosoma nudum (Meek & Hildebrand, 1928)	Panamá	Bahía Fuerte Kobbe	Panama Bight	Tropical-East-Pacific	Eastern-Tropical-Pacific	8.89441	-79.581	1970-04-06T01:00Z	6	4	1970	FishBase	Occurrence	GCRL 5517
GBIF	Gobiidae	Gobiosoma	Gobiosoma paradoxum (Günther, 1861)	Panamá	Bahía Fuerte Kobbe	Panama Bight	Tropical-East-Pacific	Eastern-Tropical-Pacific	8.89441	-79.581	1968-07-27T01:00Z	27	7	1968	FishBase	Occurrence	GCRL 3450
GBIF	Gobiidae	Gobiosoma	Gobiosoma paradoxum (Günther, 1861)	Panamá	Bahía Fuerte Kobbe	Panama Bight	Tropical-East-Pacific	Eastern-Tropical-Pacific	8.89441	-79.581	1970-04-06T01:00Z	6	4	1970	FishBase	Occurrence	GCRL 5518
GBIF	Gobiidae	Gobiosoma	Gobiosoma paradoxum (Günther, 1861)	Panamá	Bahía Fuerte Kobbe	Panama Bight	Tropical-East-Pacific	Eastern-Tropical-Pacific	8.89441	-79.581	1968-07-27T01:00Z	27	7	1968	FishBase	Occurrence	GCRL 5623
GBIF	Gobiidae	Microgobius	Microgobius brevispinis Ginsburg, 1939	Panamá	Bahía Fuerte Kobbe	Panama Bight	Tropical-East-Pacific	Eastern-Tropical-Pacific	8.89441	-79.581	1971-03-27T01:00Z	27	3	1971	FishBase	Occurrence	GCRL 17478
GBIF	Gobiidae	Microgobius	Microgobius brevispinis Ginsburg, 1939	Panamá	Bahía Fuerte Kobbe	Panama Bight	Tropical-East-Pacific	Eastern-Tropical-Pacific	8.89441	-79.581	1971-03-27T01:00Z	27	3	1971	FishBase	Occurrence	GCRL 17475
GBIF	Gobiidae	Microgobius	Microgobius brevispinis Ginsburg, 1939	Panamá	Bahía Fuerte Kobbe	Panama Bight	Tropical-East-Pacific	Eastern-Tropical-Pacific	8.89441	-79.581	1971-06-29T01:00Z	29	6	1971	FishBase	Occurrence	GCRL 26697
GBIF	Gobiidae	Microgobius	Microgobius emblematicus (Jordan & Gilbert, 1882)	Panamá	Bahía Fuerte Kobbe	Panama Bight	Tropical-East-Pacific	Eastern-Tropical-Pacific	8.89441	-79.581	1971-03-27T01:00Z	27	3	1971	FishBase	Occurrence	GCRL 17472
GBIF	Gobiidae	Bathygobius	Bathygobius andrei (Sauvage, 1880)	Panamá	Bahía Fuerte Kobbe	Panama Bight	Tropical-East-Pacific	Eastern-Tropical-Pacific	8.89539	-79.5769	1966-02-12T01:00Z	12	2	1966	FishBase	Occurrence	GCRL 2090
GBIF	Gobiidae	Bathygobius	Bathygobius andrei (Sauvage, 1880)	Panamá	Bahía Fuerte Kobbe	Panama Bight	Tropical-East-Pacific	Eastern-Tropical-Pacific	8.89539	-79.5769	1966-11-23T01:00Z	23	11	1966	FishBase	Occurrence	GCRL 2014
GBIF	Gobiidae	Bathygobius	Bathygobius andrei (Sauvage, 1880)	Panamá	Bahía Fuerte Kobbe	Panama Bight	Tropical-East-Pacific	Eastern-Tropical-Pacific	8.89539	-79.5769	1966-11-25T01:00Z	25	11	1966	FishBase	Occurrence	GCRL 2015
GBIF	Gobiidae	Bathygobius	Bathygobius andrei (Sauvage, 1880)	Panamá	Bahía Fuerte Kobbe	Panama Bight	Tropical-East-Pacific	Eastern-Tropical-Pacific	8.89539	-79.5769	1966-11-26T01:00Z	26	11	1966	FishBase	Occurrence	GCRL 2096
GBIF	Gobiidae	Bathygobius	Bathygobius ramosus Ginsburg, 1947	Panamá	Bahía Fuerte Kobbe	Panama Bight	Tropical-East-Pacific	Eastern-Tropical-Pacific	8.89539	-79.5769	1966-02-12T01:00Z	12	2	1966	FishBase	Occurrence	GCRL 2091
GBIF	Gobiidae	Bathygobius	Bathygobius ramosus Ginsburg, 1947	Panamá	Bahía Fuerte Kobbe	Panama Bight	Tropical-East-Pacific	Eastern-Tropical-Pacific	8.89539	-79.5769	1966-11-26T01:00Z	26	11	1966	FishBase	Occurrence	GCRL 2095
GBIF	Gobiidae	Ctenogobius	Ctenogobius sagittula (Günther, 1862)	Panamá	Bahía Fuerte Kobbe	Panama Bight	Tropical-East-Pacific	Eastern-Tropical-Pacific	8.89539	-79.5769	1966-11-23T01:00Z	23	11	1966	FishBase	Occurrence	GCRL 2008
GBIF	Gobiidae	Ctenogobius	Ctenogobius sagittula (Günther, 1862)	Panamá	Bahía Fuerte Kobbe	Panama Bight	Tropical-East-Pacific	Eastern-Tropical-Pacific	8.89539	-79.5769	1966-11-25T01:00Z	25	11	1966	FishBase	Occurrence	GCRL 2007
GBIF	Gobiidae	Ctenogobius	Ctenogobius sagittula (Günther, 1862)	Panamá	Bahía Fuerte Kobbe	Panama Bight	Tropical-East-Pacific	Eastern-Tropical-Pacific	8.89539	-79.5769	1966-11-26T01:00Z	26	11	1966	FishBase	Occurrence	GCRL 2060
GBIF	Gobiidae	Ctenogobius	Ctenogobius sagittula (Günther, 1862)	Panamá	Bahía Fuerte Kobbe	Panama Bight	Tropical-East-Pacific	Eastern-Tropical-Pacific	8.89539	-79.5769	1966-02-12T01:00Z	12	2	1966	FishBase	Occurrence	GCRL 2117
GBIF	Gobiidae	Ctenogobius	Ctenogobius sagittula (Günther, 1862)	Panamá	Bahía Fuerte Kobbe	Panama Bight	Tropical-East-Pacific	Eastern-Tropical-Pacific	8.89539	-79.5769	1966-11-25T01:00Z	25	11	1966	FishBase	Occurrence	GCRL 2194
GBIF	Gobiidae	Evorthodus	Evorthodus minutus Meek & Hildebrand, 1928	Panamá	Bahía Fuerte Kobbe	Panama Bight	Tropical-East-Pacific	Eastern-Tropical-Pacific	8.89539	-79.5769	1966-11-23T01:00Z	23	11	1966	FishBase	Occurrence	GCRL 1958
GBIF	Gobiidae	Evorthodus	Evorthodus minutus Meek & Hildebrand, 1928	Panamá	Bahía Fuerte Kobbe	Panama Bight	Tropical-East-Pacific	Eastern-Tropical-Pacific	8.89539	-79.5769	1966-11-23T01:00Z	23	11	1966	USNM	Fishes	371341
GBIF	Gobiidae	Gobiosoma	Gobiosoma paradoxum (Günther, 1861)	Panamá	Bahía Fuerte Kobbe	Panama Bight	Tropical-East-Pacific	Eastern-Tropical-Pacific	8.89539	-79.5769	1966-02-12T01:00Z	12	2	1966	FishBase	Occurrence	GCRL 2058
GBIF	Gobiidae	Gobiosoma	Gobiosoma paradoxum (Günther, 1861)	Panamá	Bahía Fuerte Kobbe	Panama Bight	Tropical-East-Pacific	Eastern-Tropical-Pacific	8.89539	-79.5769	1966-11-26T01:00Z	26	11	1966	FishBase	Occurrence	GCRL 2059
GBIF	Gobiidae	Gobiosoma	Gobiosoma paradoxum (Günther, 1861)	Panamá	Bahía Fuerte Kobbe	Panama Bight	Tropical-East-Pacific	Eastern-Tropical-Pacific	8.89539	-79.5769	1970-04-06T01:00Z	6	4	1970	FishBase	Occurrence	GCRL 22096
GBIF	Gobiidae	Microgobius	Microgobius brevispinis Ginsburg, 1939	Panamá	Bahía Fuerte Kobbe	Panama Bight	Tropical-East-Pacific	Eastern-Tropical-Pacific	8.89539	-79.5769	1966-02-12T01:00Z	12	2	1966	FishBase	Occurrence	GCRL 2113
GBIF	Gobiidae	Bathygobius	Bathygobius andrei (Sauvage, 1880)	Panamá	Bahía Fuerte Kobbe	Panama Bight	Tropical-East-Pacific	Eastern-Tropical-Pacific	8.89551	-79.5736	1966-05-12T01:00Z	12	5	1966	FishBase	Occurrence	GCRL 2087
GBIF	Gobiidae	Bathygobius	Bathygobius andrei (Sauvage, 1880)	Panamá	Bahía Fuerte Kobbe	Panama Bight	Tropical-East-Pacific	Eastern-Tropical-Pacific	8.89551	-79.5736	1972-03-11T01:00Z	11	3	1972	FishBase	Occurrence	GCRL 10593
GBIF	Gobiidae	Bathygobius	Bathygobius ramosus Ginsburg, 1947	Panamá	Bahía Fuerte Kobbe	Panama Bight	Tropical-East-Pacific	Eastern-Tropical-Pacific	8.89551	-79.5736	1972-03-11T01:00Z	11	3	1972	FishBase	Occurrence	GCRL 10594
GBIF	Gobiidae	Ctenogobius	Ctenogobius sagittula (Günther, 1862)	Panamá	Bahía Fuerte Kobbe	Panama Bight	Tropical-East-Pacific	Eastern-Tropical-Pacific	8.89551	-79.5736	1972-03-11T01:00Z	11	3	1972	FishBase	Occurrence	GCRL 10582
GBIF	Gobiidae	Evorthodus	Evorthodus minutus Meek & Hildebrand, 1928	Panamá	Bahía Fuerte Kobbe	Panama Bight	Tropical-East-Pacific	Eastern-Tropical-Pacific	8.89551	-79.5736	1966-05-12T01:00Z	12	5	1966	FishBase	Occurrence	GCRL 2073
GBIF	Gobiidae	Gobiosoma	Gobiosoma paradoxum (Günther, 1861)	Panamá	Bahía Fuerte Kobbe	Panama Bight	Tropical-East-Pacific	Eastern-Tropical-Pacific	8.89551	-79.5736	1972-03-11T01:00Z	11	3	1972	FishBase	Occurrence	GCRL 10595
GBIF	Gobiidae	Microgobius	Microgobius brevispinis Ginsburg, 1939	Panamá	Bahía Fuerte Kobbe	Panama Bight	Tropical-East-Pacific	Eastern-Tropical-Pacific	8.89551	-79.5736	1972-03-11T01:00Z	11	3	1972	FishBase	Occurrence	GCRL 10580
GBIF	Gobiidae	Lophogobius	Lophogobius cyprinoides (Pallas, 1770)	Panamá	Mangles, cerca de bahía Venado, Fuerte Kobbe	Panama Bight	Tropical-East-Pacific	Eastern-Tropical-Pacific	8.89832	-79.5692	1967-05-12T01:00Z	12	5	1967	UF	Fish	141453
GBIF	Gobiidae	Gobioides	Gobioides peruanus (Steindachner, 1880)	Panamá	Cabo Kobbe	Panama Bight	Tropical-East-Pacific	Eastern-Tropical-Pacific	8.90416	-79.5633	1973-09-11T01:00Z	11	9	1973	FishBase	Occurrence	GCRL 14102
GBIF	Gobiidae	Gobioides	Gobioides peruanus (Steindachner, 1880)	Panamá	Cabo Kobbe	Panama Bight	Tropical-East-Pacific	Eastern-Tropical-Pacific	8.90416	-79.5633	1971-04-22T01:00Z	22	4	1971	SIO	Marine Vertebrates	SIO 71-83
GBIF	Gobiidae	Gobionellus	Gobionellus liolepis (Meek & Hildebrand, 1928)	Panamá	Cabo Kobbe	Panama Bight	Tropical-East-Pacific	Eastern-Tropical-Pacific	8.90416	-79.5633	1980-04-09T02:00Z	9	4	1980	SIO	Marine Vertebrates	SIO 80-23
GBIF	Gobiidae	Gobionellus	Gobionellus microdon (Gilbert, 1892)	Panamá	Cabo Kobbe	Panama Bight	Tropical-East-Pacific	Eastern-Tropical-Pacific	8.90416	-79.5633	1970-04-06T01:00Z	6	4	1970	FishBase	Occurrence	GCRL 5967
GBIF	Gobiidae	Gobionellus	Gobionellus microdon (Gilbert, 1892)	Panamá	Cabo Kobbe	Panama Bight	Tropical-East-Pacific	Eastern-Tropical-Pacific	8.90416	-79.5633	1968-07-29T01:00Z	29	7	1968	FishBase	Occurrence	GCRL 3423
GBIF	Gobiidae	Bathygobius	Bathygobius ramosus Ginsburg, 1947	Panamá	Isla Culebra	Panama Bight	Tropical-East-Pacific	Eastern-Tropical-Pacific	8.90992	-79.523	1966-04-12T01:00Z	12	4	1966	FishBase	Occurrence	GCRL 2249
GBIF	Gobiidae	Bathygobius	Bathygobius ramosus Ginsburg, 1947	Panamá	Isla Culebra	Panama Bight	Tropical-East-Pacific	Eastern-Tropical-Pacific	8.90992	-79.523	1966-11-25T01:00Z	25	11	1966	FishBase	Occurrence	GCRL 2088
GBIF	Gobiidae	Bathygobius	Bathygobius ramosus Ginsburg, 1947	Panamá	Isla Culebra	Panama Bight	Tropical-East-Pacific	Eastern-Tropical-Pacific	8.90992	-79.523	1966-11-24T01:00Z	24	11	1966	FishBase	Occurrence	GCRL 2213
GBIF	Gobiidae	Bathygobius	Bathygobius ramosus Ginsburg, 1947	Panamá	Isla Culebra	Panama Bight	Tropical-East-Pacific	Eastern-Tropical-Pacific	8.90992	-79.523	1966-11-24T01:00Z	24	11	1966	FishBase	Occurrence	GCRL 2250
GBIF	Gobiidae	Bathygobius	Bathygobius ramosus Ginsburg, 1947	Panamá	Isla Culebra	Panama Bight	Tropical-East-Pacific	Eastern-Tropical-Pacific	8.90992	-79.523	1961-04-07T01:00Z	7	4	1961	MCZ	Ich	42690
GBIF	Gobiidae	Bathygobius	Bathygobius andrei (Sauvage, 1880)	Panamá	Isla Naos	Panama Bight	Tropical-East-Pacific	Eastern-Tropical-Pacific	8.9128	-79.53	1973-03-04T01:00Z	4	3	1973	FishBase	Occurrence	GCRL 11568
GBIF	Gobiidae	Bathygobius	Bathygobius andrei (Sauvage, 1880)	Panamá	Isla Naos	Panama Bight	Tropical-East-Pacific	Eastern-Tropical-Pacific	8.9128	-79.53	1973-03-04T01:00Z	4	3	1973	FishBase	Occurrence	GCRL 11558
GBIF	Gobiidae	Bathygobius	Bathygobius ramosus Ginsburg, 1947	Panamá	Isla Naos	Panama Bight	Tropical-East-Pacific	Eastern-Tropical-Pacific	8.9128	-79.53	1966-11-29T01:00Z	29	11	1966	FishBase	Occurrence	GCRL 2214
GBIF	Gobiidae	Bathygobius	Bathygobius ramosus Ginsburg, 1947	Panamá	Isla Naos	Panama Bight	Tropical-East-Pacific	Eastern-Tropical-Pacific	8.9128	-79.53	1976-01-19T01:00Z	19	1	1976	FishBase	Occurrence	GCRL 14605
GBIF	Gobiidae	Bathygobius	Bathygobius ramosus Ginsburg, 1947	Panamá	Isla Naos	Panama Bight	Tropical-East-Pacific	Eastern-Tropical-Pacific	8.9128	-79.53	1912-02-05T01:00Z	5	2	1912	USNM	Fishes	81814
GBIF	Gobiidae	Gobiosoma	Gobiosoma nudum (Meek & Hildebrand, 1928)	Panamá	Isla Naos	Panama Bight	Tropical-East-Pacific	Eastern-Tropical-Pacific	8.9128	-79.53	1976-01-19T01:00Z	19	1	1976	FishBase	Occurrence	GCRL 14611
GBIF	Gobiidae	Gobiosoma	Gobiosoma paradoxum (Günther, 1861)	Panamá	Isla Naos	Panama Bight	Tropical-East-Pacific	Eastern-Tropical-Pacific	8.9128	-79.53	1973-03-04T01:00Z	4	3	1973	FishBase	Occurrence	GCRL 11556
GBIF	Gobiidae	Gobiosoma	Gobiosoma paradoxum (Günther, 1861)	Panamá	Isla Naos	Panama Bight	Tropical-East-Pacific	Eastern-Tropical-Pacific	8.9128	-79.53	1973-03-04T01:00Z	4	3	1973	FishBase	Occurrence	GCRL 11566
GBIF	Gobiidae	Gobiosoma	Gobiosoma paradoxum (Günther, 1861)	Panamá	Isla Naos	Panama Bight	Tropical-East-Pacific	Eastern-Tropical-Pacific	8.9128	-79.53	1966-11-29T01:00Z	29	11	1966	FishBase	Occurrence	GCRL 2251
GBIF	Gobiidae	Microgobius	Microgobius brevispinis Ginsburg, 1939	Panamá	Isla Naos	Panama Bight	Tropical-East-Pacific	Eastern-Tropical-Pacific	8.9128	-79.53	1976-01-19T01:00Z	19	1	1976	FishBase	Occurrence	GCRL 14609
GBIF	Gobiidae	Microgobius	Microgobius brevispinis Ginsburg, 1939	Panamá	Isla Naos	Panama Bight	Tropical-East-Pacific	Eastern-Tropical-Pacific	8.9128	-79.53	1973-03-04T01:00Z	4	3	1973	FishBase	Occurrence	GCRL 11551
GBIF	Gobiidae	Microgobius	Microgobius emblematicus (Jordan & Gilbert, 1882)	Panamá	Isla Naos	Panama Bight	Tropical-East-Pacific	Eastern-Tropical-Pacific	8.9128	-79.53	1976-01-19T01:00Z	19	1	1976	FishBase	Occurrence	GCRL 14608
GBIF	Gobiidae	Microgobius	Microgobius emblematicus (Jordan & Gilbert, 1882)	Panamá	Isla Naos	Panama Bight	Tropical-East-Pacific	Eastern-Tropical-Pacific	8.9128	-79.53	1971-06-30T01:00Z	30	6	1971	FishBase	Occurrence	GCRL 26695
GBIF	Gobiidae	Microgobius	Microgobius emblematicus (Jordan & Gilbert, 1882)	Panamá	Isla Naos	Panama Bight	Tropical-East-Pacific	Eastern-Tropical-Pacific	8.9128	-79.53	1973-03-04T01:00Z	4	3	1973	FishBase	Occurrence	GCRL 11565
GBIF	Gobiidae	Microgobius	Microgobius emblematicus (Jordan & Gilbert, 1882)	Panamá	Isla Naos	Panama Bight	Tropical-East-Pacific	Eastern-Tropical-Pacific	8.9128	-79.53	1973-03-04T01:00Z	4	3	1973	FishBase	Occurrence	GCRL 11552
GBIF	Gobiidae	Bathygobius	Bathygobius andrei (Sauvage, 1880)	Panamá	Isla Naos	Panama Bight	Tropical-East-Pacific	Eastern-Tropical-Pacific	8.91338	-79.5322	1973-11-11T01:00Z	11	11	1973	FishBase	Occurrence	GCRL 12428
GBIF	Gobiidae	Bathygobius	Bathygobius andrei (Sauvage, 1880)	Panamá	Isla Naos	Panama Bight	Tropical-East-Pacific	Eastern-Tropical-Pacific	8.91338	-79.5322	1973-10-29T01:00Z	29	10	1973	FishBase	Occurrence	GCRL 12295
GBIF	Gobiidae	Bathygobius	Bathygobius andrei (Sauvage, 1880)	Panamá	Isla Naos	Panama Bight	Tropical-East-Pacific	Eastern-Tropical-Pacific	8.91338	-79.5322	1972-01-15T01:00Z	15	1	1972	FishBase	Occurrence	GCRL 8118
GBIF	Gobiidae	Bathygobius	Bathygobius andrei (Sauvage, 1880)	Panamá	Isla Naos	Panama Bight	Tropical-East-Pacific	Eastern-Tropical-Pacific	8.91338	-79.5322	1972-01-15T01:00Z	15	1	1972	FishBase	Occurrence	GCRL 8133
GBIF	Gobiidae	Bathygobius	Bathygobius andrei (Sauvage, 1880)	Panamá	Isla Naos	Panama Bight	Tropical-East-Pacific	Eastern-Tropical-Pacific	8.91338	-79.5322	1972-03-18T01:00Z	18	3	1972	FishBase	Occurrence	GCRL 8813
GBIF	Gobiidae	Bathygobius	Bathygobius andrei (Sauvage, 1880)	Panamá	Isla Naos	Panama Bight	Tropical-East-Pacific	Eastern-Tropical-Pacific	8.91338	-79.5322	1972-12-04T01:00Z	4	12	1972	FishBase	Occurrence	GCRL 9118
GBIF	Gobiidae	Bathygobius	Bathygobius andrei (Sauvage, 1880)	Panamá	Isla Naos	Panama Bight	Tropical-East-Pacific	Eastern-Tropical-Pacific	8.91338	-79.5322	1974-09-03T01:00Z	3	9	1974	FishBase	Occurrence	GCRL 13084
GBIF	Gobiidae	Bathygobius	Bathygobius ramosus Ginsburg, 1947	Panamá	Isla Naos	Panama Bight	Tropical-East-Pacific	Eastern-Tropical-Pacific	8.91338	-79.5322	1974-08-20T01:00Z	20	8	1974	FishBase	Occurrence	GCRL 13604
GBIF	Gobiidae	Bathygobius	Bathygobius ramosus Ginsburg, 1947	Panamá	Isla Naos	Panama Bight	Tropical-East-Pacific	Eastern-Tropical-Pacific	8.91338	-79.5322	1974-08-20T01:00Z	20	8	1974	FishBase	Occurrence	GCRL 13591
GBIF	Gobiidae	Bathygobius	Bathygobius ramosus Ginsburg, 1947	Panamá	Isla Naos	Panama Bight	Tropical-East-Pacific	Eastern-Tropical-Pacific	8.91338	-79.5322	1974-08-18T01:00Z	18	8	1974	FishBase	Occurrence	GCRL 13645
GBIF	Gobiidae	Bathygobius	Bathygobius ramosus Ginsburg, 1947	Panamá	Isla Naos	Panama Bight	Tropical-East-Pacific	Eastern-Tropical-Pacific	8.91338	-79.5322	1974-08-18T01:00Z	18	8	1974	FishBase	Occurrence	GCRL 13655
GBIF	Gobiidae	Bathygobius	Bathygobius ramosus Ginsburg, 1947	Panamá	Isla Naos	Panama Bight	Tropical-East-Pacific	Eastern-Tropical-Pacific	8.91338	-79.5322	1972-03-18T01:00Z	18	3	1972	FishBase	Occurrence	GCRL 8812
GBIF	Gobiidae	Bathygobius	Bathygobius ramosus Ginsburg, 1947	Panamá	Isla Naos	Panama Bight	Tropical-East-Pacific	Eastern-Tropical-Pacific	8.91338	-79.5322	1972-12-04T01:00Z	4	12	1972	FishBase	Occurrence	GCRL 9119
GBIF	Gobiidae	Bathygobius	Bathygobius ramosus Ginsburg, 1947	Panamá	Isla Naos	Panama Bight	Tropical-East-Pacific	Eastern-Tropical-Pacific	8.91338	-79.5322	1972-01-15T01:00Z	15	1	1972	FishBase	Occurrence	GCRL 8132
GBIF	Gobiidae	Bathygobius	Bathygobius ramosus Ginsburg, 1947	Panamá	Isla Naos	Panama Bight	Tropical-East-Pacific	Eastern-Tropical-Pacific	8.91338	-79.5322	1974-10-03T01:00Z	3	10	1974	FishBase	Occurrence	GCRL 12960
GBIF	Gobiidae	Bathygobius	Bathygobius ramosus Ginsburg, 1947	Panamá	Isla Naos	Panama Bight	Tropical-East-Pacific	Eastern-Tropical-Pacific	8.91338	-79.5322	1972-01-11T01:00Z	11	1	1972	FishBase	Occurrence	GCRL 10604
GBIF	Gobiidae	Gobiosoma	Gobiosoma nudum (Meek & Hildebrand, 1928)	Panamá	Isla Naos	Panama Bight	Tropical-East-Pacific	Eastern-Tropical-Pacific	8.91338	-79.5322	1973-10-29T01:00Z	29	10	1973	FishBase	Occurrence	GCRL 12287
GBIF	Gobiidae	Gobiosoma	Gobiosoma nudum (Meek & Hildebrand, 1928)	Panamá	Isla Naos	Panama Bight	Tropical-East-Pacific	Eastern-Tropical-Pacific	8.91338	-79.5322	1974-08-20T01:00Z	20	8	1974	FishBase	Occurrence	GCRL 13603
GBIF	Gobiidae	Gobiosoma	Gobiosoma nudum (Meek & Hildebrand, 1928)	Panamá	Isla Naos	Panama Bight	Tropical-East-Pacific	Eastern-Tropical-Pacific	8.91338	-79.5322	1972-12-04T01:00Z	4	12	1972	FishBase	Occurrence	GCRL 9116
GBIF	Gobiidae	Gobiosoma	Gobiosoma nudum (Meek & Hildebrand, 1928)	Panamá	Isla Naos	Panama Bight	Tropical-East-Pacific	Eastern-Tropical-Pacific	8.91338	-79.5322	1974-10-03T01:00Z	3	10	1974	FishBase	Occurrence	GCRL 12958
GBIF	Gobiidae	Gobiosoma	Gobiosoma nudum (Meek & Hildebrand, 1928)	Panamá	Isla Naos	Panama Bight	Tropical-East-Pacific	Eastern-Tropical-Pacific	8.91338	-79.5322	1974-09-03T01:00Z	3	9	1974	FishBase	Occurrence	GCRL 12993
GBIF	Gobiidae	Gobiosoma	Gobiosoma paradoxum (Günther, 1861)	Panamá	Isla Naos	Panama Bight	Tropical-East-Pacific	Eastern-Tropical-Pacific	8.91338	-79.5322	1974-09-03T01:00Z	3	9	1974	FishBase	Occurrence	GCRL 13081
GBIF	Gobiidae	Gobiosoma	Gobiosoma paradoxum (Günther, 1861)	Panamá	Isla Naos	Panama Bight	Tropical-East-Pacific	Eastern-Tropical-Pacific	8.91338	-79.5322	1974-08-20T01:00Z	20	8	1974	FishBase	Occurrence	GCRL 13589
GBIF	Gobiidae	Gobiosoma	Gobiosoma paradoxum (Günther, 1861)	Panamá	Isla Naos	Panama Bight	Tropical-East-Pacific	Eastern-Tropical-Pacific	8.91338	-79.5322	1972-01-15T01:00Z	15	1	1972	FishBase	Occurrence	GCRL 8114
GBIF	Gobiidae	Gobiosoma	Gobiosoma paradoxum (Günther, 1861)	Panamá	Isla Naos	Panama Bight	Tropical-East-Pacific	Eastern-Tropical-Pacific	8.91338	-79.5322	1972-01-15T01:00Z	15	1	1972	FishBase	Occurrence	GCRL 8125
GBIF	Gobiidae	Gobiosoma	Gobiosoma paradoxum (Günther, 1861)	Panamá	Isla Naos	Panama Bight	Tropical-East-Pacific	Eastern-Tropical-Pacific	8.91338	-79.5322	1972-03-18T01:00Z	18	3	1972	FishBase	Occurrence	GCRL 8810
GBIF	Gobiidae	Gobiosoma	Gobiosoma paradoxum (Günther, 1861)	Panamá	Isla Naos	Panama Bight	Tropical-East-Pacific	Eastern-Tropical-Pacific	8.91338	-79.5322	1972-12-04T01:00Z	4	12	1972	FishBase	Occurrence	GCRL 9115
GBIF	Gobiidae	Microgobius	Microgobius brevispinis Ginsburg, 1939	Panamá	Isla Naos	Panama Bight	Tropical-East-Pacific	Eastern-Tropical-Pacific	8.91338	-79.5322	1974-08-20T01:00Z	20	8	1974	FishBase	Occurrence	GCRL 13590
GBIF	Gobiidae	Microgobius	Microgobius brevispinis Ginsburg, 1939	Panamá	Isla Naos	Panama Bight	Tropical-East-Pacific	Eastern-Tropical-Pacific	8.91338	-79.5322	1974-08-20T01:00Z	20	8	1974	FishBase	Occurrence	GCRL 13601
GBIF	Gobiidae	Microgobius	Microgobius brevispinis Ginsburg, 1939	Panamá	Isla Naos	Panama Bight	Tropical-East-Pacific	Eastern-Tropical-Pacific	8.91338	-79.5322	1972-01-15T01:00Z	15	1	1972	FishBase	Occurrence	GCRL 8725
GBIF	Gobiidae	Microgobius	Microgobius brevispinis Ginsburg, 1939	Panamá	Isla Naos	Panama Bight	Tropical-East-Pacific	Eastern-Tropical-Pacific	8.91338	-79.5322	1972-03-18T01:00Z	18	3	1972	FishBase	Occurrence	GCRL 9276
GBIF	Gobiidae	Microgobius	Microgobius brevispinis Ginsburg, 1939	Panamá	Isla Naos	Panama Bight	Tropical-East-Pacific	Eastern-Tropical-Pacific	8.91338	-79.5322	1972-12-04T01:00Z	4	12	1972	FishBase	Occurrence	GCRL 9281
GBIF	Gobiidae	Microgobius	Microgobius brevispinis Ginsburg, 1939	Panamá	Isla Naos	Panama Bight	Tropical-East-Pacific	Eastern-Tropical-Pacific	8.91338	-79.5322	1974-09-03T01:00Z	3	9	1974	FishBase	Occurrence	GCRL 12989
GBIF	Gobiidae	Microgobius	Microgobius brevispinis Ginsburg, 1939	Panamá	Isla Naos	Panama Bight	Tropical-East-Pacific	Eastern-Tropical-Pacific	8.91338	-79.5322	1974-10-03T01:00Z	3	10	1974	FishBase	Occurrence	GCRL 12959
GBIF	Gobiidae	Microgobius	Microgobius emblematicus (Jordan & Gilbert, 1882)	Panamá	Isla Naos	Panama Bight	Tropical-East-Pacific	Eastern-Tropical-Pacific	8.91338	-79.5322	1974-08-20T01:00Z	20	8	1974	FishBase	Occurrence	GCRL 13602
GBIF	Gobiidae	Microgobius	Microgobius emblematicus (Jordan & Gilbert, 1882)	Panamá	Isla Naos	Panama Bight	Tropical-East-Pacific	Eastern-Tropical-Pacific	8.91338	-79.5322	1972-01-15T01:00Z	15	1	1972	FishBase	Occurrence	GCRL 8734
GBIF	Gobiidae	Microgobius	Microgobius emblematicus (Jordan & Gilbert, 1882)	Panamá	Isla Naos	Panama Bight	Tropical-East-Pacific	Eastern-Tropical-Pacific	8.91338	-79.5322	1972-03-18T01:00Z	18	3	1972	FishBase	Occurrence	GCRL 9288
GBIF	Gobiidae	Microgobius	Microgobius emblematicus (Jordan & Gilbert, 1882)	Panamá	Isla Naos	Panama Bight	Tropical-East-Pacific	Eastern-Tropical-Pacific	8.91338	-79.5322	1972-12-04T01:00Z	4	12	1972	FishBase	Occurrence	GCRL 9282
GBIF	Gobiidae	Microgobius	Microgobius emblematicus (Jordan & Gilbert, 1882)	Panamá	Isla Naos	Panama Bight	Tropical-East-Pacific	Eastern-Tropical-Pacific	8.91338	-79.5322	1974-09-03T01:00Z	3	9	1974	FishBase	Occurrence	GCRL 13082
GBIF	Gobiidae	Microgobius	Microgobius emblematicus (Jordan & Gilbert, 1882)	Panamá	Isla Naos	Panama Bight	Tropical-East-Pacific	Eastern-Tropical-Pacific	8.91338	-79.5322	1974-09-03T01:00Z	3	9	1974	FishBase	Occurrence	GCRL 12988
GBIF	Gobiidae	Gobiosoma	Gobiosoma paradoxum (Günther, 1861)	Panamá	Isla Naos	Panama Bight	Tropical-East-Pacific	Eastern-Tropical-Pacific	8.91441	-79.527	1971-02-13T01:00Z	13	2	1971	FishBase	Occurrence	SIO 71-236
GBIF	Gobiidae	Coryphopterus	Coryphopterus urospilus Ginsburg, 1938	Panamá	Isla Naos	Panama Bight	Tropical-East-Pacific	Eastern-Tropical-Pacific	8.9159	-79.5345	1978-08-01T01:00Z	1	8	1978	FishBase	Occurrence	GCRL 15879
GBIF	Gobiidae	Coryphopterus	Coryphopterus urospilus Ginsburg, 1938	Panamá	Isla Naos	Panama Bight	Tropical-East-Pacific	Eastern-Tropical-Pacific	8.9159	-79.5345	1974-10-03T01:00Z	3	10	1974	FishBase	Occurrence	GCRL 12946
GBIF	Gobiidae	Coryphopterus	Coryphopterus urospilus Ginsburg, 1938	Panamá	Isla Naos	Panama Bight	Tropical-East-Pacific	Eastern-Tropical-Pacific	8.9159	-79.5345	1974-09-03T01:00Z	3	9	1974	FishBase	Occurrence	GCRL 12984
GBIF	Gobiidae	Bathygobius	Bathygobius ramosus Ginsburg, 1947	Panamá	Isla Naos	Panama Bight	Tropical-East-Pacific	Eastern-Tropical-Pacific	8.91642	-79.5352	1969-05-25T01:00Z	25	5	1969	AM	Ichthyology	I.24413-001
GBIF	Gobiidae	Bathygobius	Bathygobius andrei (Sauvage, 1880)	Panamá	Fuerte Amador	Panama Bight	Tropical-East-Pacific	Eastern-Tropical-Pacific	8.91667	-79.5333	1970-12-12T01:00Z	12	12	1970	SIO	Marine Vertebrates	SIO 71-227
GBIF	Gobiidae	Bathygobius	Bathygobius ramosus Ginsburg, 1947	Panamá	Fuerte Amador	Panama Bight	Tropical-East-Pacific	Eastern-Tropical-Pacific	8.91667	-79.5333	1970-12-12T01:00Z	12	12	1970	SIO	Marine Vertebrates	SIO 71-227
GBIF	Gobiidae	Evermannia	Evermannia zosterura (Jordan & Gilbert, 1882)	Panamá	Fuerte Amador	Panama Bight	Tropical-East-Pacific	Eastern-Tropical-Pacific	8.91667	-79.5333	1970-12-12T01:00Z	12	12	1970	SIO	Marine Vertebrates	SIO 71-227
GBIF	Gobiidae	Gobiosoma	Gobiosoma homochroma (Ginsburg, 1939)	Panamá	Fuerte Amador	Panama Bight	Tropical-East-Pacific	Eastern-Tropical-Pacific	8.91667	-79.5333	1970-12-12T01:00Z	12	12	1970	SIO	Marine Vertebrates	SIO 71-227
GBIF	Gobiidae	Gobiosoma	Gobiosoma paradoxum (Günther, 1861)	Panamá	Fuerte Amador	Panama Bight	Tropical-East-Pacific	Eastern-Tropical-Pacific	8.91667	-79.5333	1970-09-03T01:00Z	3	9	1970	SIO	Marine Vertebrates	SIO 71-206
GBIF	Gobiidae	Gobiosoma	Gobiosoma paradoxum (Günther, 1861)	Panamá	Fuerte Amador	Panama Bight	Tropical-East-Pacific	Eastern-Tropical-Pacific	8.91667	-79.5333	1970-10-19T01:00Z	19	10	1970	SIO	Marine Vertebrates	SIO 71-220
GBIF	Gobiidae	Gobiosoma	Gobiosoma paradoxum (Günther, 1861)	Panamá	Fuerte Amador	Panama Bight	Tropical-East-Pacific	Eastern-Tropical-Pacific	8.91667	-79.5333	1970-11-16T01:00Z	16	11	1970	SIO	Marine Vertebrates	SIO 71-225
GBIF	Gobiidae	Gobiosoma	Gobiosoma paradoxum (Günther, 1861)	Panamá	Fuerte Amador	Panama Bight	Tropical-East-Pacific	Eastern-Tropical-Pacific	8.91667	-79.5333	1970-11-16T01:00Z	16	11	1970	FishBase	Occurrence	SIO 71-225
GBIF	Gobiidae	Gobiosoma	Gobiosoma paradoxum (Günther, 1861)	Panamá	Fuerte Amador	Panama Bight	Tropical-East-Pacific	Eastern-Tropical-Pacific	8.91667	-79.5333	1970-12-12T01:00Z	12	12	1970	SIO	Marine Vertebrates	SIO 71-227
GBIF	Gobiidae	Gobiosoma	Gobiosoma paradoxum (Günther, 1861)	Panamá	Fuerte Amador	Panama Bight	Tropical-East-Pacific	Eastern-Tropical-Pacific	8.91667	-79.5333	1971-02-13T01:00Z	13	2	1971	SIO	Marine Vertebrates	SIO 71-236
GBIF	Gobiidae	Gobiosoma	Gobiosoma paradoxum (Günther, 1861)	Panamá	Fuerte Amador	Panama Bight	Tropical-East-Pacific	Eastern-Tropical-Pacific	8.91667	-79.5333	1971-07-13T01:00Z	13	7	1971	SIO	Marine Vertebrates	SIO 71-256
GBIF	Gobiidae	Gobiosoma	Gobiosoma paradoxum (Günther, 1861)	Panamá	Fuerte Amador	Panama Bight	Tropical-East-Pacific	Eastern-Tropical-Pacific	8.91667	-79.5333	1971-07-13T01:00Z	13	7	1971	FishBase	Occurrence	SIO 71-256
GBIF	Gobiidae	Microgobius	Microgobius brevispinis Ginsburg, 1939	Panamá	Fuerte Amador	Panama Bight	Tropical-East-Pacific	Eastern-Tropical-Pacific	8.91667	-79.5333	1970-11-13T01:00Z	13	11	1970	SIO	Marine Vertebrates	SIO 71-224
GBIF	Gobiidae	Coryphopterus	Coryphopterus urospilus Ginsburg, 1938	Panamá	Amador, Bahía de Panamá	Panama Bight	Tropical-East-Pacific	Eastern-Tropical-Pacific	8.91685	-79.5343	1971-02-27T01:00Z	27	2	1971	SIO	Marine Vertebrates	SIO 71-237
GBIF	Gobiidae	Coryphopterus	Coryphopterus urospilus Ginsburg, 1938	Panamá	Amador, Bahía de Panamá	Panama Bight	Tropical-East-Pacific	Eastern-Tropical-Pacific	8.91685	-79.5343	1970-11-13T01:00Z	13	11	1970	SIO	Marine Vertebrates	SIO 71-224
GBIF	Gobiidae	Bathygobius	Bathygobius ramosus Ginsburg, 1947	Panamá	Isla Perico	Panama Bight	Tropical-East-Pacific	Eastern-Tropical-Pacific	8.91687	-79.5232	1904-10-24T01:00Z	24	10	1904	USNM	Fishes	65570
GBIF	Gobiidae	Bathygobius	Bathygobius andrei (Sauvage, 1880)	Panamá	Isla Naos	Panama Bight	Tropical-East-Pacific	Eastern-Tropical-Pacific	8.91698	-79.5349	1972-02-22T01:00Z	22	2	1972	FishBase	Occurrence	GCRL 8800
GBIF	Gobiidae	Bathygobius	Bathygobius andrei (Sauvage, 1880)	Panamá	Isla Naos	Panama Bight	Tropical-East-Pacific	Eastern-Tropical-Pacific	8.91698	-79.5349	1972-12-04T01:00Z	4	12	1972	FishBase	Occurrence	GCRL 9132
GBIF	Gobiidae	Bathygobius	Bathygobius andrei (Sauvage, 1880)	Panamá	Isla Naos	Panama Bight	Tropical-East-Pacific	Eastern-Tropical-Pacific	8.91698	-79.5349	1971-02-11T01:00Z	11	2	1971	FishBase	Occurrence	GCRL 7460
GBIF	Gobiidae	Bathygobius	Bathygobius andrei (Sauvage, 1880)	Panamá	Isla Naos	Panama Bight	Tropical-East-Pacific	Eastern-Tropical-Pacific	8.91698	-79.5349	1973-11-11T01:00Z	11	11	1973	FishBase	Occurrence	GCRL 12418
GBIF	Gobiidae	Gobiosoma	Gobiosoma paradoxum (Günther, 1861)	Panamá	Isla Naos	Panama Bight	Tropical-East-Pacific	Eastern-Tropical-Pacific	8.91698	-79.5349	1973-11-11T01:00Z	11	11	1973	FishBase	Occurrence	GCRL 12417
GBIF	Gobiidae	Gobiosoma	Gobiosoma paradoxum (Günther, 1861)	Panamá	Isla Naos	Panama Bight	Tropical-East-Pacific	Eastern-Tropical-Pacific	8.91698	-79.5349	1971-02-11T01:00Z	11	2	1971	FishBase	Occurrence	GCRL 7461
GBIF	Gobiidae	Gobiosoma	Gobiosoma paradoxum (Günther, 1861)	Panamá	Isla Naos	Panama Bight	Tropical-East-Pacific	Eastern-Tropical-Pacific	8.91698	-79.5349	1972-03-18T01:00Z	18	3	1972	FishBase	Occurrence	GCRL 8796
GBIF	Gobiidae	Gobiosoma	Gobiosoma paradoxum (Günther, 1861)	Panamá	Isla Naos	Panama Bight	Tropical-East-Pacific	Eastern-Tropical-Pacific	8.91698	-79.5349	1972-02-22T01:00Z	22	2	1972	FishBase	Occurrence	GCRL 8801
GBIF	Gobiidae	Gobiosoma	Gobiosoma paradoxum (Günther, 1861)	Panamá	Isla Naos	Panama Bight	Tropical-East-Pacific	Eastern-Tropical-Pacific	8.91698	-79.5349	1972-12-04T01:00Z	4	12	1972	FishBase	Occurrence	GCRL 9131
GBIF	Gobiidae	Microgobius	Microgobius brevispinis Ginsburg, 1939	Panamá	Isla Naos	Panama Bight	Tropical-East-Pacific	Eastern-Tropical-Pacific	8.91698	-79.5349	1971-02-11T01:00Z	11	2	1971	FishBase	Occurrence	GCRL 8723
GBIF	Gobiidae	Microgobius	Microgobius brevispinis Ginsburg, 1939	Panamá	Isla Naos	Panama Bight	Tropical-East-Pacific	Eastern-Tropical-Pacific	8.91698	-79.5349	1972-12-04T01:00Z	4	12	1972	FishBase	Occurrence	GCRL 9280
GBIF	Gobiidae	Microgobius	Microgobius emblematicus (Jordan & Gilbert, 1882)	Panamá	Isla Naos	Panama Bight	Tropical-East-Pacific	Eastern-Tropical-Pacific	8.91698	-79.5349	1971-02-11T01:00Z	11	2	1971	FishBase	Occurrence	GCRL 8731
GBIF	Gobiidae	Microgobius	Microgobius emblematicus (Jordan & Gilbert, 1882)	Panamá	Isla Naos	Panama Bight	Tropical-East-Pacific	Eastern-Tropical-Pacific	8.91698	-79.5349	1972-01-15T01:00Z	15	1	1972	FishBase	Occurrence	GCRL 8729
GBIF	Gobiidae	Microgobius	Microgobius emblematicus (Jordan & Gilbert, 1882)	Panamá	Isla Naos	Panama Bight	Tropical-East-Pacific	Eastern-Tropical-Pacific	8.91698	-79.5349	1972-03-18T01:00Z	18	3	1972	FishBase	Occurrence	GCRL 9285
GBIF	Gobiidae	Microgobius	Microgobius emblematicus (Jordan & Gilbert, 1882)	Panamá	Isla Naos	Panama Bight	Tropical-East-Pacific	Eastern-Tropical-Pacific	8.91698	-79.5349	1972-02-22T01:00Z	22	2	1972	FishBase	Occurrence	GCRL 9289
GBIF	Gobiidae	Microgobius	Microgobius emblematicus (Jordan & Gilbert, 1882)	Panamá	Isla Naos	Panama Bight	Tropical-East-Pacific	Eastern-Tropical-Pacific	8.91698	-79.5349	1972-12-04T01:00Z	4	12	1972	FishBase	Occurrence	GCRL 9279
GBIF	Gobiidae	Gymneleotris	Gymneleotris seminuda (Günther, 1864)	Panamá	N de Isla Perico	Panama Bight	Tropical-East-Pacific	Eastern-Tropical-Pacific	8.91707	-79.5254	1964-01-02T01:00Z	2	1	1964	UF	Fish	213663
GBIF	Gobiidae	Coryphopterus	Coryphopterus urospilus Ginsburg, 1938	Panamá	Isla Perico, Amador	Panama Bight	Tropical-East-Pacific	Eastern-Tropical-Pacific	8.91752	-79.5266	1971-02-27T01:00Z	27	2	1971	FishBase	Occurrence	SIO 71-237
GBIF	Gobiidae	Bathygobius	Bathygobius andrei (Sauvage, 1880)	Panamá	Canal Naos	Panama Bight	Tropical-East-Pacific	Eastern-Tropical-Pacific	8.91859	-79.5333	1977-05-02T01:00Z	2	5	1977	FishBase	Occurrence	GCRL 15606
GBIF	Gobiidae	Bathygobius	Bathygobius andrei (Sauvage, 1880)	Panamá	Canal Naos	Panama Bight	Tropical-East-Pacific	Eastern-Tropical-Pacific	8.91859	-79.5333	1978-12-01T01:00Z	1	12	1978	FishBase	Occurrence	GCRL 16053
GBIF	Gobiidae	Bathygobius	Bathygobius ramosus Ginsburg, 1947	Panamá	Canal Naos	Panama Bight	Tropical-East-Pacific	Eastern-Tropical-Pacific	8.91859	-79.5333	1978-08-01T01:00Z	1	8	1978	FishBase	Occurrence	GCRL 15888
GBIF	Gobiidae	Bathygobius	Bathygobius ramosus Ginsburg, 1947	Panamá	Canal Naos	Panama Bight	Tropical-East-Pacific	Eastern-Tropical-Pacific	8.91859	-79.5333	1978-12-01T01:00Z	1	12	1978	FishBase	Occurrence	GCRL 16048
GBIF	Gobiidae	Gobiosoma	Gobiosoma nudum (Meek & Hildebrand, 1928)	Panamá	Canal Naos	Panama Bight	Tropical-East-Pacific	Eastern-Tropical-Pacific	8.91859	-79.5333	1977-05-02T01:00Z	2	5	1977	FishBase	Occurrence	GCRL 15608
GBIF	Gobiidae	Gobiosoma	Gobiosoma nudum (Meek & Hildebrand, 1928)	Panamá	Canal Naos	Panama Bight	Tropical-East-Pacific	Eastern-Tropical-Pacific	8.91859	-79.5333	1978-08-01T01:00Z	1	8	1978	FishBase	Occurrence	GCRL 15886
GBIF	Gobiidae	Gobiosoma	Gobiosoma paradoxum (Günther, 1861)	Panamá	Canal Naos	Panama Bight	Tropical-East-Pacific	Eastern-Tropical-Pacific	8.91859	-79.5333	1977-05-02T01:00Z	2	5	1977	FishBase	Occurrence	GCRL 15607
GBIF	Gobiidae	Gobiosoma	Gobiosoma paradoxum (Günther, 1861)	Panamá	Canal Naos	Panama Bight	Tropical-East-Pacific	Eastern-Tropical-Pacific	8.91859	-79.5333	1978-12-01T01:00Z	1	12	1978	FishBase	Occurrence	GCRL 16045
GBIF	Gobiidae	Microgobius	Microgobius brevispinis Ginsburg, 1939	Panamá	Canal Naos	Panama Bight	Tropical-East-Pacific	Eastern-Tropical-Pacific	8.91859	-79.5333	1977-05-02T01:00Z	2	5	1977	FishBase	Occurrence	GCRL 15605
GBIF	Gobiidae	Microgobius	Microgobius brevispinis Ginsburg, 1939	Panamá	Canal Naos	Panama Bight	Tropical-East-Pacific	Eastern-Tropical-Pacific	8.91859	-79.5333	1978-08-01T01:00Z	1	8	1978	FishBase	Occurrence	GCRL 15878
GBIF	Gobiidae	Microgobius	Microgobius brevispinis Ginsburg, 1939	Panamá	Canal Naos	Panama Bight	Tropical-East-Pacific	Eastern-Tropical-Pacific	8.91859	-79.5333	1978-12-01T01:00Z	1	12	1978	FishBase	Occurrence	GCRL 16058
GBIF	Gobiidae	Microgobius	Microgobius emblematicus (Jordan & Gilbert, 1882)	Panamá	Canal Naos	Panama Bight	Tropical-East-Pacific	Eastern-Tropical-Pacific	8.91859	-79.5333	1977-05-02T01:00Z	2	5	1977	FishBase	Occurrence	GCRL 15604
GBIF	Gobiidae	Microgobius	Microgobius emblematicus (Jordan & Gilbert, 1882)	Panamá	Canal Naos	Panama Bight	Tropical-East-Pacific	Eastern-Tropical-Pacific	8.91859	-79.5333	1978-12-01T01:00Z	1	12	1978	FishBase	Occurrence	GCRL 16044
GBIF	Gobiidae	Microgobius	Microgobius emblematicus (Jordan & Gilbert, 1882)	Panamá	Canal Naos	Panama Bight	Tropical-East-Pacific	Eastern-Tropical-Pacific	8.91859	-79.5333	1978-12-01T01:00Z	1	12	1978	FishBase	Occurrence	GCRL 16057
GBIF	Gobiidae	Microgobius	Microgobius emblematicus (Jordan & Gilbert, 1882)	Panamá	Punto de Farfan	Panama Bight	Tropical-East-Pacific	Eastern-Tropical-Pacific	8.92725	-79.5648	1967-05-12T01:00Z	12	5	1967	UF	Fish	223807
GBIF	Gobiidae	Bollmannia	Bollmannia chlamydes Jordan, 1890	Panamá	Afuera de la Bahía de Panamá	Panama Bight	Tropical-East-Pacific	Eastern-Tropical-Pacific	8.93	-79.5	1990-05-29T02:00Z	29	5	1990	USNM	Fishes	322592
GBIF	Gobiidae	Aboma	Aboma etheostoma Jordan & Starks, 1895	Panamá	Punto Farfan	Panama Bight	Tropical-East-Pacific	Eastern-Tropical-Pacific	8.93333	-79.5667	1971-05-11T01:00Z	11	5	1971	FishBase	Occurrence	GCRL 7588
GBIF	Gobiidae	Aboma	Aboma etheostoma Jordan & Starks, 1895	Panamá	Punto Farfan	Panama Bight	Tropical-East-Pacific	Eastern-Tropical-Pacific	8.93333	-79.5667	1973-12-11T01:00Z	11	12	1973	FishBase	Occurrence	GCRL 12278
GBIF	Gobiidae	Aboma	Aboma etheostoma Jordan & Starks, 1895	Panamá	Punto Farfan	Panama Bight	Tropical-East-Pacific	Eastern-Tropical-Pacific	8.93333	-79.5667	1973-06-04T01:00Z	4	6	1973	FishBase	Occurrence	GCRL 11485
GBIF	Gobiidae	Aboma	Aboma etheostoma Jordan & Starks, 1895	Panamá	Punto Farfan	Panama Bight	Tropical-East-Pacific	Eastern-Tropical-Pacific	8.93333	-79.5667	1977-04-02T01:00Z	2	4	1977	FishBase	Occurrence	GCRL 15582
GBIF	Gobiidae	Aboma	Aboma etheostoma Jordan & Starks, 1895	Panamá	Punto Farfan	Panama Bight	Tropical-East-Pacific	Eastern-Tropical-Pacific	8.93333	-79.5667	1975-11-02T01:00Z	2	11	1975	FishBase	Occurrence	GCRL 14233
GBIF	Gobiidae	Aboma	Aboma etheostoma Jordan & Starks, 1895	Panamá	Punto Farfan	Panama Bight	Tropical-East-Pacific	Eastern-Tropical-Pacific	8.93333	-79.5667	1972-07-11T01:00Z	11	7	1972	FishBase	Occurrence	GCRL 10511
GBIF	Gobiidae	Aboma	Aboma etheostoma Jordan & Starks, 1895	Panamá	Punto Farfan	Panama Bight	Tropical-East-Pacific	Eastern-Tropical-Pacific	8.93333	-79.5667	1974-12-03T01:00Z	3	12	1974	FishBase	Occurrence	GCRL 13035
GBIF	Gobiidae	Aboma	Aboma etheostoma Jordan & Starks, 1895	Panamá	Punto Farfan	Panama Bight	Tropical-East-Pacific	Eastern-Tropical-Pacific	8.93333	-79.5667	1966-11-29T01:00Z	29	11	1966	FishBase	Occurrence	GCRL 3018
GBIF	Gobiidae	Aboma	Aboma etheostoma Jordan & Starks, 1895	Panamá	Punto Farfan	Panama Bight	Tropical-East-Pacific	Eastern-Tropical-Pacific	8.93333	-79.5667	1966-11-29T01:00Z	29	11	1966	FishBase	Occurrence	GCRL 3017
GBIF	Gobiidae	Aboma	Aboma etheostoma Jordan & Starks, 1895	Panamá	Punto Farfan	Panama Bight	Tropical-East-Pacific	Eastern-Tropical-Pacific	8.93333	-79.5667	1966-11-26T01:00Z	26	11	1966	FishBase	Occurrence	GCRL 2097
GBIF	Gobiidae	Aboma	Aboma etheostoma Jordan & Starks, 1895	Panamá	Punto Farfan	Panama Bight	Tropical-East-Pacific	Eastern-Tropical-Pacific	8.93333	-79.5667	1970-09-03T01:00Z	3	9	1970	SIO	Marine Vertebrates	SIO 71-206
GBIF	Gobiidae	Aboma	Aboma etheostoma Jordan & Starks, 1895	Panamá	Punto Farfan	Panama Bight	Tropical-East-Pacific	Eastern-Tropical-Pacific	8.93333	-79.5667	1966-11-29T01:00Z	29	11	1966	UF	Fish	224451
GBIF	Gobiidae	Aboma	Aboma etheostoma Jordan & Starks, 1895	Panamá	Punto Farfan	Panama Bight	Tropical-East-Pacific	Eastern-Tropical-Pacific	8.93333	-79.5667	1966-11-29T01:00Z	29	11	1966	USNM	Fishes	203574
GBIF	Gobiidae	Aboma	Aboma etheostoma Jordan & Starks, 1895	Panamá	Punto Farfan	Panama Bight	Tropical-East-Pacific	Eastern-Tropical-Pacific	8.93333	-79.5667	1966-11-29T01:00Z	29	11	1966	USNM	Fishes	203573
GBIF	Gobiidae	Aboma	Aboma etheostoma Jordan & Starks, 1895	Panamá	Punto Farfan	Panama Bight	Tropical-East-Pacific	Eastern-Tropical-Pacific	8.93333	-79.5667	1967-05-12T01:00Z	12	5	1967	UF	Fish	224452
GBIF	Gobiidae	Bathygobius	Bathygobius andrei (Sauvage, 1880)	Panamá	Punto de Farfan	Panama Bight	Tropical-East-Pacific	Eastern-Tropical-Pacific	8.93333	-79.5667	1977-04-02T01:00Z	2	4	1977	FishBase	Occurrence	GCRL 15585
GBIF	Gobiidae	Bathygobius	Bathygobius andrei (Sauvage, 1880)	Panamá	Punto de Farfan	Panama Bight	Tropical-East-Pacific	Eastern-Tropical-Pacific	8.93333	-79.5667	1978-01-14T01:00Z	14	1	1978	FishBase	Occurrence	GCRL 15977
GBIF	Gobiidae	Bathygobius	Bathygobius andrei (Sauvage, 1880)	Panamá	Punto de Farfan	Panama Bight	Tropical-East-Pacific	Eastern-Tropical-Pacific	8.93333	-79.5667	1978-10-01T01:00Z	1	10	1978	FishBase	Occurrence	GCRL 15938
GBIF	Gobiidae	Bathygobius	Bathygobius andrei (Sauvage, 1880)	Panamá	Punto de Farfan	Panama Bight	Tropical-East-Pacific	Eastern-Tropical-Pacific	8.93333	-79.5667	1975-11-02T01:00Z	2	11	1975	FishBase	Occurrence	GCRL 14223
GBIF	Gobiidae	Bathygobius	Bathygobius andrei (Sauvage, 1880)	Panamá	Punto de Farfan	Panama Bight	Tropical-East-Pacific	Eastern-Tropical-Pacific	8.93333	-79.5667	1975-11-02T01:00Z	2	11	1975	FishBase	Occurrence	GCRL 14509
GBIF	Gobiidae	Bathygobius	Bathygobius andrei (Sauvage, 1880)	Panamá	Punto de Farfan	Panama Bight	Tropical-East-Pacific	Eastern-Tropical-Pacific	8.93333	-79.5667	1972-07-11T01:00Z	11	7	1972	FishBase	Occurrence	GCRL 10509
GBIF	Gobiidae	Bathygobius	Bathygobius andrei (Sauvage, 1880)	Panamá	Punto de Farfan	Panama Bight	Tropical-East-Pacific	Eastern-Tropical-Pacific	8.93333	-79.5667	1971-05-11T01:00Z	11	5	1971	FishBase	Occurrence	GCRL 7586
GBIF	Gobiidae	Bathygobius	Bathygobius andrei (Sauvage, 1880)	Panamá	Punto de Farfan	Panama Bight	Tropical-East-Pacific	Eastern-Tropical-Pacific	8.93333	-79.5667	1972-04-14T01:00Z	14	4	1972	FishBase	Occurrence	GCRL 9941
GBIF	Gobiidae	Bathygobius	Bathygobius andrei (Sauvage, 1880)	Panamá	Punto de Farfan	Panama Bight	Tropical-East-Pacific	Eastern-Tropical-Pacific	8.93333	-79.5667	1966-11-29T01:00Z	29	11	1966	FishBase	Occurrence	GCRL 2110
GBIF	Gobiidae	Bathygobius	Bathygobius andrei (Sauvage, 1880)	Panamá	Punto de Farfan	Panama Bight	Tropical-East-Pacific	Eastern-Tropical-Pacific	8.93333	-79.5667	1974-08-22T01:00Z	22	8	1974	FishBase	Occurrence	GCRL 13562
GBIF	Gobiidae	Bathygobius	Bathygobius andrei (Sauvage, 1880)	Panamá	Punto de Farfan	Panama Bight	Tropical-East-Pacific	Eastern-Tropical-Pacific	8.93333	-79.5667	1973-12-11T01:00Z	11	12	1973	FishBase	Occurrence	GCRL 12280
GBIF	Gobiidae	Bathygobius	Bathygobius andrei (Sauvage, 1880)	Panamá	Punto de Farfan	Panama Bight	Tropical-East-Pacific	Eastern-Tropical-Pacific	8.93333	-79.5667	1973-06-04T01:00Z	4	6	1973	FishBase	Occurrence	GCRL 11490
GBIF	Gobiidae	Bathygobius	Bathygobius andrei (Sauvage, 1880)	Panamá	Playa Farfan	Panama Bight	Tropical-East-Pacific	Eastern-Tropical-Pacific	8.93333	-79.5667	1937-02-24T01:00Z	24	2	1937	USNM	Fishes	133229
GBIF	Gobiidae	Bathygobius	Bathygobius ramosus Ginsburg, 1947	Panamá	Punto de Farfan	Panama Bight	Tropical-East-Pacific	Eastern-Tropical-Pacific	8.93333	-79.5667	1978-10-01T01:00Z	1	10	1978	FishBase	Occurrence	GCRL 15939
GBIF	Gobiidae	Bathygobius	Bathygobius ramosus Ginsburg, 1947	Panamá	Punto de Farfan	Panama Bight	Tropical-East-Pacific	Eastern-Tropical-Pacific	8.93333	-79.5667	1974-12-03T01:00Z	3	12	1974	FishBase	Occurrence	GCRL 13028
GBIF	Gobiidae	Bathygobius	Bathygobius ramosus Ginsburg, 1947	Panamá	Punto Farfan	Panama Bight	Tropical-East-Pacific	Eastern-Tropical-Pacific	8.93333	-79.5667	1966-11-29T01:00Z	29	11	1966	FishBase	Occurrence	GCRL 2111
GBIF	Gobiidae	Evermannia	Evermannia zosterura (Jordan & Gilbert, 1882)	Panamá	Punto de Farfan	Panama Bight	Tropical-East-Pacific	Eastern-Tropical-Pacific	8.93333	-79.5667	1972-04-14T01:00Z	14	4	1972	FishBase	Occurrence	GCRL 9937
[truncated: 6,814 more rows]
